# Supplementary material for: Genome‐Wide Association Studies Data and Transcriptomics Data Link Herpes Simplex Virus 1 Infection and Parkinson’s Disease
Source: Parkinsons Dis. 2025 Dec 23;2025:4044371. doi: 10.1155/padi/4044371 (PMC12767429; doi:10.1155/padi/4044371)
Supplement: Supplementary file 4 — Supporting Information 4 Supporting Table S1: detailed information for database. [file PADI-2025-4044371-s003.xlsx]

## Sheet: Sheet1
Supplementary Table S1: Detailed information for Database.
Data sources	Phenotypes	PMID	sample description
Mitja I Kurki et al, FinnGen R10 study data	Herpes keratitis	36653562	European, 1,252 cases, 390,647 controls
Mike A Nalls et al	Parkinson's disease	31701892	European, 33,674 cases, 449,056 controls
