# Supplementary material for: Genome‐Wide Association Studies Data and Transcriptomics Data Link Herpes Simplex Virus 1 Infection and Parkinson’s Disease
Source: Parkinsons Dis. 2025 Dec 23;2025:4044371. doi: 10.1155/padi/4044371 (PMC12767429; doi:10.1155/padi/4044371)
Supplement: Supplementary file 5 — Supporting Information 5 Supporting Table S2: instrumental variables used in MR analysis in herpes keratitis. [file PADI-2025-4044371-s004.xlsx]

## Sheet: Sheet1
Supplementary Table S2: Instrumental variables used in MR analysis in herpes keratitis (P<5e-5).
rsid	effect_allele	other_allele	effect_allele_frequency	beta	standard_error	p_value
rs12077732	A	T	0.13436	-0.270835	0.0623573	1.40372e-05
rs6600441	G	A	0.939576	0.3777	0.0928055	4.70544e-05
rs114103944	C	T	0.0607102	0.313926	0.0769506	4.5118e-05
rs12037737	T	C	0.189828	-0.22308	0.0530116	2.57484e-05
rs115428224	C	T	0.00180544	1.39243	0.305355	5.1147e-06
rs9309089	G	A	0.244395	0.183236	0.0449417	4.55816e-05
rs148697861	C	A	0.00107711	1.47981	0.3574	3.46569e-05
rs140623976	G	T	0.00112151	1.45333	0.355153	4.27445e-05
rs111668950	T	TACAC	0.0027653	1.07186	0.262325	4.38854e-05
rs74603152	C	G	0.0215372	-0.705114	0.168196	2.76236e-05
rs1368965	C	A	0.682973	-0.171694	0.0420029	4.35743e-05
rs62148039	T	C	0.00295578	1.10365	0.263619	2.83237e-05
rs72819481	G	A	0.003121	1.07787	0.259198	3.20347e-05
rs139063784	C	T	0.0101772	0.694069	0.167028	3.24691e-05
rs59257065	C	T	0.367292	-0.178294	0.0417995	1.99485e-05
rs619969	A	G	0.500973	-0.16669	0.0397264	2.71738e-05
rs371635343	C	CAATAAATAAATA	0.0452779	-0.479402	0.110935	1.54992e-05
rs141925065	G	A	0.0478146	0.359775	0.0840377	1.8596e-05
rs12486252	G	C	0.0557954	0.329559	0.0791966	3.16468e-05
rs13079154	C	T	0.528525	-0.165558	0.0396971	3.03886e-05
rs71323484	G	A	0.236342	0.200546	0.0454579	1.02575e-05
rs55996057	T	G	0.0844112	-0.318962	0.0780504	4.37703e-05
rs3914911	T	A	0.0876802	-0.316759	0.0773719	4.24024e-05
rs141493491	C	T	0.00318187	1.05861	0.250998	2.46922e-05
rs1242046	G	A	0.00249941	1.17609	0.281368	2.91622e-05
rs260591	A	G	0.728765	0.190098	0.0464566	4.2774e-05
rs74775034	G	A	0.0311711	-0.575848	0.137436	2.79036e-05
rs62301581	T	C	0.544541	-0.162705	0.0398672	4.48095e-05
rs13140653	C	T	0.40288	0.164728	0.0404075	4.56846e-05
rs10018114	G	A	0.0896375	-0.324097	0.0757506	1.88178e-05
rs34561493	G	A	0.0652571	0.311178	0.0733257	2.19791e-05
rs75088484	A	G	0.0432918	-0.537019	0.114745	2.86735e-06
rs1833577	C	T	0.123427	-0.27492	0.0646229	2.09773e-05
rs9295988	C	G	0.13933	-0.255188	0.0608408	2.73659e-05
rs616634	A	G	0.169702	-0.247288	0.0565265	1.21582e-05
rs56326741	C	T	0.15555	-0.242306	0.0578429	2.8015e-05
rs6913309	T	A	0.253707	-0.191821	0.0472316	4.88011e-05
rs113399573	C	T	0.276933	-0.201918	0.0457326	1.00923e-05
rs2858331	A	G	0.325113	-0.201875	0.0433891	3.27657e-06
rs117198607	A	G	0.0124633	0.625648	0.150704	3.30309e-05
rs13311574	C	T	0.127173	0.232811	0.0570086	4.43068e-05
rs12702733	G	A	0.0287479	-0.612957	0.145633	2.56608e-05
rs7783714	G	T	0.780367	-0.189023	0.0464105	4.64419e-05
rs116942912	G	A	0.0544414	-0.417287	0.09971	2.85154e-05
rs13230481	T	C	0.00453108	0.981224	0.215938	5.51963e-06
rs55848335	A	T	0.278204	-0.228662	0.0460588	6.88557e-07
rs76248294	G	A	0.0400284	-0.502775	0.117615	1.91337e-05
rs3136736	T	A	0.0460016	0.36497	0.0856156	2.01799e-05
rs13264419	T	C	0.950644	0.467281	0.10456	7.85778e-06
rs117837757	G	A	0.0195108	0.513232	0.121358	2.34661e-05
rs371767469	T	TTGTGTGTG	0.00927524	0.696488	0.171301	4.78553e-05
rs2380826	C	G	0.128832	-0.259638	0.0633071	4.10932e-05
rs112179183	C	T	0.132902	-0.257945	0.0627589	3.95503e-05
rs12342287	G	T	0.000126908	6.29418	1.42615	1.01763e-05
rs78742138	T	C	0.0418554	0.411086	0.087087	2.3538e-06
rs4978960	A	T	0.228346	0.188863	0.0456387	3.49994e-05
rs10759934	A	T	0.457352	-0.173528	0.040216	1.59672e-05
rs2895598	A	C	0.264722	-0.191171	0.0464647	3.88302e-05
rs12762735	G	A	0.384255	-0.169826	0.0413406	3.99126e-05
rs74687283	G	A	0.0738998	-0.363554	0.0844117	1.6555e-05
rs10509774	C	T	0.108195	-0.303181	0.0691285	1.15582e-05
rs118058368	T	C	0.0147886	0.572178	0.140252	4.51066e-05
rs193183179	C	T	0.0303277	-0.596507	0.139413	1.87988e-05
rs117517142	C	G	0.0213635	-0.707856	0.171958	3.84751e-05
rs61890048	T	C	0.165238	0.224655	0.0512991	1.19058e-05
rs12365133	A	G	0.512895	-0.163286	0.0398195	4.11974e-05
rs771974	G	A	0.919192	-0.282188	0.0672428	2.71007e-05
rs74998807	G	A	0.0204716	-0.758113	0.178442	2.15194e-05
rs117470581	C	T	0.0173281	-0.857151	0.197654	1.44684e-05
rs80296482	C	T	0.0138901	0.572911	0.140708	4.66842e-05
rs11617171	G	A	0.111602	-0.305158	0.0682583	7.79866e-06
rs137858115	A	G	0.00641033	0.810663	0.194878	3.18464e-05
rs28529097	A	G	0.0122894	-1.05414	0.251388	2.74973e-05
rs4985639	G	A	0.765041	-0.187114	0.0456458	4.14486e-05
rs8068962	T	C	0.497001	-0.165964	0.0398756	3.15406e-05
rs8064540	C	A	0.321744	0.17856	0.041996	2.12022e-05
rs8074012	T	C	0.00824457	-1.57436	0.358006	1.09461e-05
rs72840391	C	T	0.250609	0.18921	0.0447062	2.31324e-05
rs74828319	A	G	0.0299397	-0.583274	0.140367	3.24788e-05
rs62115085	C	T	0.303111	0.175589	0.0423942	3.44572e-05
rs1962457	G	A	0.22517	0.190952	0.0460056	3.31574e-05
rs362988	G	A	0.494801	0.167327	0.0400407	2.929e-05
rs1535221	A	C	0.518625	-0.166638	0.0397237	2.72979e-05
rs2426202	G	C	0.271538	0.177649	0.0435793	4.57288e-05
rs16990416	T	C	0.0316242	0.418891	0.101371	3.59236e-05
rs13054519	C	T	0.647199	0.180835	0.0425141	2.10421e-05
rs12628403	A	C	0.100269	0.276276	0.061986	8.30883e-06
rs131783	C	T	0.660983	0.180646	0.0429343	2.5822e-05
