# Supplementary material for: Genome‐Wide Association Studies Data and Transcriptomics Data Link Herpes Simplex Virus 1 Infection and Parkinson’s Disease
Source: Parkinsons Dis. 2025 Dec 23;2025:4044371. doi: 10.1155/padi/4044371 (PMC12767429; doi:10.1155/padi/4044371)
Supplement: Supplementary file 6 — Supporting Information 6 Supporting Table S3: instrumental variables used in MR analysis in Parkinson’s disease. [file PADI-2025-4044371-s005.xlsx]

## Sheet: Sheet1
Supplementary Table S3: Instrumental variables used in MR analysis in Parkinson's Disease (P<5e-5).
rsid	effect_allele	other_allele	effect_allele_frequency	beta	standard_error	p_value
rs111972941	G	A	0.0472	0.2482	0.0514	1.37499e-06
rs114546866	A	G	0.0189	0.3055	0.0733	3.03501e-05
rs181951218	G	T	0.0166	-0.5139	0.1254	4.16697e-05
rs77047773	A	G	0.016	0.4427	0.0989	7.59994e-06
rs77516059	A	G	0.0247	0.2983	0.0698	1.91999e-05
rs35749011	A	G	0.0191	0.7508	0.0659	5.02227e-30
rs114797774	T	C	0.0182	0.3901	0.0796	9.42606e-07
rs7518590	A	G	0.1904	0.1047	0.024	1.269e-05
rs3753539	T	C	0.2432	-0.082	0.0197	3.01099e-05
rs2153904	G	T	0.8206	-0.1459	0.0234	4.45297e-10
rs61835654	C	T	0.23	0.1032	0.0216	1.85302e-06
rs10927035	T	C	0.6415	-0.0864	0.0203	2.115e-05
rs1647265	G	A	0.3755	0.077	0.0182	2.33701e-05
rs112413063	C	T	0.0637	-0.1813	0.0396	4.61796e-06
rs4851487	T	C	0.3907	0.0808	0.0174	3.249e-06
rs116476950	T	C	0.0114	0.501	0.1105	5.78602e-06
rs6741007	G	T	0.4507	-0.1233	0.0175	2.08689e-12
rs1474055	T	C	0.1329	0.1763	0.0248	1.14393e-12
rs6715875	C	T	0.0362	0.2902	0.0599	1.24601e-06
rs72922699	A	G	0.1005	0.1702	0.041	3.27401e-05
rs35449298	A	G	0.321	0.0882	0.0194	5.54e-06
rs6718063	C	T	0.0616	-0.2026	0.0481	2.57401e-05
rs73032517	G	A	0.0295	0.2706	0.0558	1.26701e-06
rs7634267	C	T	0.0226	0.2818	0.0683	3.72503e-05
rs4387990	A	G	0.4541	0.0842	0.0203	3.51803e-05
rs1872957	A	G	0.654	-0.0992	0.0236	2.62102e-05
rs9840232	T	C	0.1766	0.1157	0.0233	6.56493e-07
rs10513789	G	T	0.1826	-0.1596	0.0219	3.18493e-13
rs34311866	C	T	0.1958	0.2272	0.0231	7.97444e-23
rs4389574	G	A	0.5564	0.1248	0.0169	1.49211e-13
rs78991542	T	G	0.0223	0.3214	0.0774	3.27801e-05
rs76676224	A	G	0.0792	0.1805	0.0439	3.88597e-05
rs7695720	C	A	0.2091	-0.1255	0.0208	1.52799e-09
rs6857779	C	T	0.3285	-0.073	0.0179	4.61296e-05
rs356219	A	G	0.6113	-0.2334	0.0174	3.46897e-41
rs17388944	G	A	0.1983	0.1459	0.0354	3.85301e-05
rs189458449	A	T	0.0103	0.5149	0.1145	6.89096e-06
rs62347195	G	C	0.1533	0.1261	0.0309	4.54203e-05
rs158699	C	T	0.8882	-0.1909	0.0266	6.89604e-13
rs369776	G	A	0.1994	-0.0886	0.0218	4.798e-05
rs411648	T	A	0.3106	-0.0859	0.0207	3.32399e-05
rs13177306	C	G	0.2809	0.1023	0.0248	3.70997e-05
rs6860978	A	G	0.0411	0.2363	0.0545	1.45201e-05
rs115579738	A	G	0.0244	0.3683	0.0833	9.71002e-06
rs116353880	G	A	0.0135	-0.4575	0.112	4.41296e-05
rs6918131	A	G	0.7178	0.0795	0.0193	3.77998e-05
rs35265698	G	C	0.1547	-0.2	0.0303	3.92735e-11
rs111891129	A	G	0.0475	-0.2035	0.0491	3.42302e-05
rs9442714	T	C	0.2861	0.0832	0.0186	7.72805e-06
rs1028122	C	T	0.0708	-0.1512	0.0369	4.20504e-05
rs41286192	G	A	0.0308	0.3164	0.067	2.298e-06
rs58120286	A	C	0.0228	0.2486	0.0608	4.29705e-05
rs466225	T	G	0.406	-0.1037	0.0177	4.28105e-09
rs2024032	T	C	0.7896	0.1148	0.0275	3.01599e-05
rs117797654	A	G	0.0275	0.3247	0.072	6.47799e-06
rs2949739	G	T	0.4975	0.0752	0.018	2.90797e-05
rs118133461	A	G	0.0364	0.2628	0.0602	1.277e-05
rs1736065	G	A	0.2604	-0.0904	0.0213	2.15298e-05
rs9644642	C	T	0.2672	-0.1146	0.0191	2.13698e-09
rs12542358	T	A	0.4695	0.0984	0.0224	1.14501e-05
rs116975474	T	A	0.0098	0.5626	0.1247	6.39102e-06
rs62519800	C	T	0.0214	0.3265	0.078	2.86398e-05
rs149865921	C	T	0.0199	-0.2918	0.0702	3.27703e-05
rs1028594	G	A	0.3131	-0.0882	0.018	9.96896e-07
rs10756906	A	G	0.2402	0.1004	0.0196	2.99902e-07
rs3892039	G	T	0.1391	0.1527	0.0376	4.81305e-05
rs28442014	T	C	0.2381	-0.0976	0.0228	1.91201e-05
rs143957786	C	A	0.0479	0.2023	0.0488	3.43202e-05
rs148371284	A	G	0.0129	0.3975	0.0877	5.81206e-06
rs34260311	C	T	0.0333	0.2683	0.0621	1.557e-05
rs12570561	A	G	0.1151	0.1516	0.0365	3.30598e-05
rs2339624	T	C	0.075	0.1675	0.0413	4.99195e-05
rs1665659	T	C	0.0519	-0.2312	0.0563	3.97896e-05
rs117896735	A	G	0.018	0.4192	0.0665	2.82898e-10
rs7940104	G	T	0.1126	0.1456	0.0352	3.62402e-05
rs77541067	C	T	0.0176	0.3382	0.0824	4.07296e-05
rs10766298	A	G	0.41	0.0867	0.0188	4.08602e-06
rs510306	C	A	0.5317	-0.1047	0.0169	5.43701e-10
rs28370649	G	A	0.0272	0.2836	0.0547	2.20298e-07
rs10459264	T	C	0.0719	-0.1389	0.0327	2.15001e-05
rs75505347	T	C	0.0195	0.3917	0.0674	6.11702e-09
rs79436216	G	A	0.0351	0.2816	0.0603	3.02197e-06
rs151166702	T	C	0.0383	0.2423	0.0583	3.23303e-05
rs11060180	G	A	0.4339	-0.0897	0.018	6.08303e-07
rs12319016	A	G	0.3435	-0.1017	0.0241	2.35099e-05
rs188411092	G	C	0.0114	-0.8402	0.2058	4.45697e-05
rs12147950	C	T	0.5643	0.0787	0.0178	9.4591e-06
rs1951633	G	A	0.3206	0.0943	0.022	1.81999e-05
rs10148864	T	C	0.1949	-0.1035	0.0241	1.70498e-05
rs12909666	T	C	0.0277	0.3418	0.0752	5.44904e-06
rs12591188	G	C	0.2122	-0.0983	0.0227	1.461e-05
rs2414739	A	G	0.7487	0.1011	0.0195	2.20298e-07
rs2667684	G	A	0.4523	-0.0828	0.0192	1.57199e-05
rs8052245	G	C	0.6616	0.1196	0.0185	9.74765e-11
rs12929797	T	C	0.4285	0.082	0.017	1.31999e-06
rs34679758	G	A	0.1216	-0.1275	0.0259	8.71505e-07
rs76706469	G	C	0.0594	0.2248	0.0521	1.629e-05
rs78346960	A	C	0.0501	-0.2599	0.0598	1.38899e-05
rs2285582	A	G	0.5664	-0.0941	0.0172	4.59801e-08
rs58879558	C	T	0.2229	-0.2383	0.025	1.36301e-21
rs74676292	T	C	0.1714	-0.1481	0.0309	1.583e-06
rs142587417	A	G	0.0176	0.5054	0.1242	4.719e-05
rs7213778	C	T	0.3986	-0.0839	0.0201	2.98003e-05
rs116916712	C	T	0.0407	-0.2113	0.0512	3.69803e-05
rs11874767	G	T	0.1551	0.1385	0.033	2.712e-05
rs77517353	T	C	0.0265	0.2944	0.072	4.28598e-05
rs9962882	C	T	0.1906	0.1137	0.0213	9.77507e-08
rs62105204	G	A	0.0386	0.2371	0.0575	3.76704e-05
rs12606671	G	A	0.0243	-0.6075	0.1377	1.02e-05
rs145217940	A	T	0.0199	0.4186	0.0852	8.90902e-07
rs2295547	C	A	0.32	-0.0894	0.0182	8.76799e-07
rs6088287	C	T	0.247	0.0879	0.0207	2.23398e-05
rs6094835	G	A	0.5279	0.0751	0.0174	1.59698e-05
rs2248244	A	G	0.2898	0.1001	0.0211	2.00498e-06
rs5754947	C	T	0.0425	0.2006	0.0462	1.41299e-05
