# Supplementary material for: Genome‐Wide Association Studies Data and Transcriptomics Data Link Herpes Simplex Virus 1 Infection and Parkinson’s Disease
Source: Parkinsons Dis. 2025 Dec 23;2025:4044371. doi: 10.1155/padi/4044371 (PMC12767429; doi:10.1155/padi/4044371)
Supplement: Supplementary file 7 — Supporting Information 7 Supporting Table S4: characteristic of the herpes keratitis‐related genetic variants and their effects on PD. [file PADI-2025-4044371-s006.xlsx]

## Sheet: Sheet1
Supplementary Table S4: Characteristic of the herpes keratitis-related genetic variants and their effects on PD (45 SNPs)
SNP	effect_allele	other_allele	SNP-herpes keratitis				SNP-PD				R2	f	meanf
			beta	se	eaf	pval	beta	se	eaf	pval
rs10509774	C	T	-0.303181	0.0691285	0.108195	1.15582e-05	-0.0605	0.0423	0.9174	0.153	4.90788e-05	19.2348	17.9764
rs114103944	C	T	0.313926	0.0769506	0.0607102	4.5118e-05	0.0957	0.1602	0.9669	0.550201	4.24657e-05	16.6429	17.9764
rs115428224	C	T	1.39243	0.305355	0.00180544	5.1147e-06	0.1059	0.1434	0.9866	0.4603	5.30566e-05	20.7938	17.9764
rs11617171	G	A	-0.305158	0.0682583	0.111602	7.79866e-06	-0.0543	0.0307	0.842	0.0768493	5.09967e-05	19.9865	17.9764
rs116942912	G	A	-0.417287	0.09971	0.0544414	2.85154e-05	0.1	0.0702	0.9672	0.1541	4.46888e-05	17.5142	17.9764
rs117198607	A	G	0.625648	0.150704	0.0124633	3.30309e-05	-0.0525	0.0828	0.9772	0.525801	4.39762e-05	17.2349	17.9764
rs117470581	C	T	-0.857151	0.197654	0.0173281	1.44684e-05	0.033	0.0769	0.973	0.667899	4.79853e-05	18.8062	17.9764
rs117517142	C	G	-0.707856	0.171958	0.0213635	3.84751e-05	-0.1257	0.0982	0.0185	0.2005	4.32367e-05	16.945	17.9764
rs117837757	G	A	0.513232	0.121358	0.0195108	2.34661e-05	0.08	0.0957	0.9834	0.403	4.56349e-05	17.885	17.9764
rs118058368	T	C	0.572178	0.140252	0.0147886	4.51066e-05	0.0196	0.0652	0.9625	0.7642	4.2467e-05	16.6434	17.9764
rs12077732	A	T	-0.270835	0.0623573	0.13436	1.40372e-05	0.0001	0.0403	0.0942	0.9976	4.81327e-05	18.864	17.9764
rs12486252	G	C	0.329559	0.0791966	0.0557954	3.16468e-05	0.0023	0.0442	0.0866	0.9588	4.41835e-05	17.3161	17.9764
rs12702733	G	A	-0.612957	0.145633	0.0287479	2.56608e-05	-0.1067	0.0608	0.9539	0.0793506	4.52009e-05	17.7149	17.9764
rs12762735	G	A	-0.169826	0.0413406	0.384255	3.99126e-05	-0.0008	0.0226	0.5091	0.9708	4.30588e-05	16.8753	17.9764
rs13054519	C	T	0.180835	0.0425141	0.647199	2.10421e-05	0.0024	0.0249	0.2974	0.9246	4.61641e-05	18.0924	17.9764
rs13140653	C	T	0.164728	0.0404075	0.40288	4.56846e-05	-0.0113	0.0233	0.6056	0.6281	4.24051e-05	16.6191	17.9764
rs13311574	C	T	0.232811	0.0570086	0.127173	4.43068e-05	-0.0058	0.032	0.8486	0.8564	4.25533e-05	16.6772	17.9764
rs139063784	C	T	0.694069	0.167028	0.0101772	3.24691e-05	0.1145	0.0883	0.9788	0.1947	4.40589e-05	17.2673	17.9764
rs140623976	G	T	1.45333	0.355153	0.00112151	4.27445e-05	0.2133	0.1453	0.9867	0.1421	4.27272e-05	16.7454	17.9764
rs141493491	C	T	1.05861	0.250998	0.00318187	2.46922e-05	0.1433	0.1065	0.9851	0.1784	4.53876e-05	17.7881	17.9764
rs141925065	G	A	0.359775	0.0840377	0.0478146	1.8596e-05	-0.0018	0.0667	0.9639	0.9787	4.67648e-05	18.3278	17.9764
rs16990416	T	C	0.418891	0.101371	0.0316242	3.59236e-05	0.119	0.0571	0.9518	0.0372898	4.35694e-05	17.0755	17.9764
rs1833577	C	T	-0.27492	0.0646229	0.123427	2.09773e-05	0.014	0.0564	0.9457	0.8046	4.61791e-05	18.0983	17.9764
rs193183179	C	T	-0.596507	0.139413	0.0303277	1.87988e-05	-0.3334	0.214	0.9884	0.1192	4.67122e-05	18.3072	17.9764
rs2426202	G	C	0.177649	0.0435793	0.271538	4.57288e-05	0.0029	0.0258	0.2467	0.9099	4.24006e-05	16.6174	17.9764
rs28529097	A	G	-1.05414	0.251388	0.0122894	2.74973e-05	0.0256	0.0606	0.9547	0.672699	4.48656e-05	17.5835	17.9764
rs2858331	A	G	-0.201875	0.0433891	0.325113	3.27657e-06	-0.0671	0.0193	0.5767	0.000496901	5.52339e-05	21.6472	17.9764
rs2895598	A	C	-0.191171	0.0464647	0.264722	3.88302e-05	0	0.0251	0.7266	0.9993	4.31922e-05	16.9276	17.9764
rs3136736	T	A	0.36497	0.0856156	0.0460016	2.01799e-05	-0.0215	0.0861	0.0237	0.8031	4.63676e-05	18.1721	17.9764
rs362988	G	A	0.167327	0.0400407	0.494801	2.929e-05	0.0016	0.0174	0.5494	0.9267	4.4559e-05	17.4633	17.9764
rs4978960	A	T	0.188863	0.0456387	0.228346	3.49994e-05	0.0277	0.0241	0.3031	0.251	4.36952e-05	17.1248	17.9764
rs4985639	G	A	-0.187114	0.0456458	0.765041	4.14486e-05	-0.0388	0.0327	0.1888	0.2365	4.28764e-05	16.8038	17.9764
rs6913309	T	A	-0.191821	0.0472316	0.253707	4.88011e-05	0.0573	0.0219	0.2817	0.00882795	4.20857e-05	16.494	17.9764
rs72819481	G	A	1.07787	0.259198	0.003121	3.20347e-05	-0.0187	0.0767	0.9775	0.8075	4.41241e-05	17.2929	17.9764
rs72840391	C	T	0.18921	0.0447062	0.250609	2.31324e-05	0.0388	0.0253	0.7561	0.1258	4.57045e-05	17.9123	17.9764
rs74687283	G	A	-0.363554	0.0844117	0.0738998	1.6555e-05	0.0065	0.038	0.9032	0.8641	4.73301e-05	18.5494	17.9764
rs74828319	A	G	-0.583274	0.140367	0.0299397	3.24788e-05	-0.0481	0.0765	0.9749	0.5301	4.40577e-05	17.2668	17.9764
rs74998807	G	A	-0.758113	0.178442	0.0204716	2.15194e-05	-0.0816	0.0597	0.9593	0.1718	4.60553e-05	18.0498	17.9764
rs75088484	A	G	-0.537019	0.114745	0.0432918	2.86735e-06	-0.053	0.0505	0.9467	0.2947	5.58873e-05	21.9033	17.9764
rs76248294	G	A	-0.502775	0.117615	0.0400284	1.91337e-05	-0.0647	0.0552	0.9548	0.2417	4.66259e-05	18.2734	17.9764
rs771974	G	A	-0.282188	0.0672428	0.919192	2.71007e-05	-0.0584	0.0392	0.0889	0.1363	4.49357e-05	17.611	17.9764
rs78742138	T	C	0.411086	0.087087	0.0418554	2.3538e-06	-0.0861	0.0617	0.972	0.1629	5.68538e-05	22.2821	17.9764
rs80296482	C	T	0.572911	0.140708	0.0138901	4.66842e-05	-0.0058	0.0718	0.9733	0.9359	4.23004e-05	16.5781	17.9764
rs8074012	T	C	-1.57436	0.358006	0.00824457	1.09461e-05	0.0399	0.073	0.9737	0.5852	4.93437e-05	19.3386	17.9764
rs9295988	C	G	-0.255188	0.0608408	0.13933	2.73659e-05	-0.0237	0.0317	0.0945	0.4549	4.48887e-05	17.5925	17.9764
