# Supplementary material for: Genome‐Wide Association Studies Data and Transcriptomics Data Link Herpes Simplex Virus 1 Infection and Parkinson’s Disease
Source: Parkinsons Dis. 2025 Dec 23;2025:4044371. doi: 10.1155/padi/4044371 (PMC12767429; doi:10.1155/padi/4044371)
Supplement: Supplementary file 8 — Supporting Information 8 Supporting Table S5: characteristic of the PD‐related genetic variants and their effects on herpes keratitis. [file PADI-2025-4044371-s007.xlsx]

## Sheet: Sheet1
Supplementary Table S5: Characteristic of the PD-related genetic variants and their effects on herpes keratitis(112 SNPs)
SNP	effect_allele	other_allele	SNP-PD				SNP-herpes keratitis				R2	f	meanf
			beta	se	eaf	pval	beta	se	eaf	pval
rs10148864	T	C	-0.1035	0.0241	0.1949	1.70498e-05	-0.0145754	0.0463744	0.25025	0.753295	3.82055e-05	18.4436	26.093
rs1028122	C	T	-0.1512	0.0369	0.0708	4.20504e-05	-0.021272	0.0877619	0.0567128	0.808483	3.47802e-05	16.7899	26.093
rs1028594	G	A	-0.0882	0.018	0.3131	9.96896e-07	0.0127695	0.0430669	0.318709	0.766844	4.97355e-05	24.0099	26.093
rs10459264	T	C	-0.1389	0.0327	0.0719	2.15001e-05	-0.0765061	0.0833514	0.0623341	0.358686	3.73756e-05	18.0429	26.093
rs10513789	G	T	-0.1596	0.0219	0.1826	3.18493e-13	0.0304696	0.0506048	0.195657	0.547102	0.000110008	53.1099	26.093
rs10756906	A	G	0.1004	0.0196	0.2402	2.99902e-07	-0.0523731	0.0457349	0.260917	0.252149	5.43535e-05	26.2394	26.093
rs10766298	A	G	0.0867	0.0188	0.41	4.08602e-06	0.00980712	0.0409293	0.406096	0.810632	4.40554e-05	21.2677	26.093
rs10927035	T	C	-0.0864	0.0203	0.6415	2.115e-05	0.0177821	0.0411809	0.610042	0.665883	3.75245e-05	18.1148	26.093
rs11060180	G	A	-0.0897	0.018	0.4339	6.08303e-07	-0.0283015	0.0407916	0.414741	0.487802	5.14415e-05	24.8335	26.093
rs111891129	A	G	-0.2035	0.0491	0.0475	3.42302e-05	-0.172156	0.112714	0.0339934	0.126669	3.55833e-05	17.1777	26.093
rs111972941	G	A	0.2482	0.0514	0.0472	1.37499e-06	0.000536478	0.0851598	0.0592195	0.994974	4.83005e-05	23.3172	26.093
rs112413063	C	T	-0.1813	0.0396	0.0637	4.61796e-06	-0.0799584	0.0684827	0.0954405	0.24298	4.34192e-05	20.9606	26.093
rs114546866	A	G	0.3055	0.0733	0.0189	3.03501e-05	0.0245639	0.0937749	0.0472086	0.793363	3.59828e-05	17.3705	26.093
rs114797774	T	C	0.3901	0.0796	0.0182	9.42606e-07	0.0595905	0.14796	0.0190857	0.687133	4.97508e-05	24.0173	26.093
rs115579738	A	G	0.3683	0.0833	0.0244	9.71002e-06	-0.0741328	0.0784183	0.0725246	0.34448	4.04941e-05	19.5484	26.093
rs116353880	G	A	-0.4575	0.112	0.0135	4.41296e-05	-0.0264085	0.115509	0.0309334	0.819158	3.45642e-05	16.6857	26.093
rs116476950	T	C	0.501	0.1105	0.0114	5.78602e-06	0.0538836	0.250498	0.0064758	0.829685	4.25822e-05	20.5565	26.093
rs116916712	C	T	-0.2113	0.0512	0.0407	3.69803e-05	-0.115531	0.117663	0.0305201	0.326158	3.52809e-05	17.0317	26.093
rs116975474	T	A	0.5626	0.1247	0.0098	6.39102e-06	-0.095554	0.250096	0.00687206	0.702409	4.21642e-05	20.3547	26.093
rs117797654	A	G	0.3247	0.072	0.0275	6.47799e-06	0.0629343	0.15686	0.0174366	0.688262	4.21286e-05	20.3375	26.093
rs117896735	A	G	0.4192	0.0665	0.018	2.82898e-10	0.000420076	0.219963	0.00858398	0.998476	8.23113e-05	39.7372	26.093
rs118133461	A	G	0.2628	0.0602	0.0364	1.277e-05	0.044312	0.125266	0.0262259	0.723531	3.94763e-05	19.0571	26.093
rs11874767	G	T	0.1385	0.033	0.1551	2.712e-05	-0.0868134	0.0560385	0.151291	0.12134	3.64881e-05	17.6145	26.093
rs12147950	C	T	0.0787	0.0178	0.5643	9.4591e-06	-0.00689292	0.0410471	0.597791	0.866641	4.04937e-05	19.5482	26.093
rs12319016	A	G	-0.1017	0.0241	0.3435	2.35099e-05	-0.00212548	0.0405903	0.438438	0.958238	3.68882e-05	17.8076	26.093
rs12542358	T	A	0.0984	0.0224	0.4695	1.14501e-05	0.0589477	0.0401513	0.481641	0.142066	3.99735e-05	19.2971	26.093
rs12570561	A	G	0.1516	0.0365	0.1151	3.30598e-05	0.0908022	0.0567204	0.148585	0.109404	3.57349e-05	17.2509	26.093
rs12591188	G	C	-0.0983	0.0227	0.2122	1.461e-05	0.0172399	0.0447223	0.281781	0.699876	3.88449e-05	18.7523	26.093
rs12606671	G	A	-0.6075	0.1377	0.0243	1.02e-05	0.231441	0.0906512	0.0443489	0.0106773	4.03184e-05	19.4636	26.093
rs12909666	T	C	0.3418	0.0752	0.0277	5.44904e-06	0.0250815	0.103953	0.0390135	0.809341	4.27943e-05	20.6589	26.093
rs12929797	T	C	0.082	0.017	0.4285	1.31999e-06	-0.0403486	0.0423696	0.340069	0.340944	4.81953e-05	23.2663	26.093
rs13177306	C	G	0.1023	0.0248	0.2809	3.70997e-05	0.00518849	0.0428978	0.325662	0.903731	3.52475e-05	17.0156	26.093
rs142587417	A	G	0.5054	0.1242	0.0176	4.719e-05	0.0592656	0.170635	0.0142507	0.728348	3.43011e-05	16.5587	26.093
rs143957786	C	A	0.2023	0.0488	0.0479	3.43202e-05	0.168703	0.148204	0.0190054	0.254989	3.55986e-05	17.185	26.093
rs145217940	A	T	0.4186	0.0852	0.0199	8.90902e-07	0.0855032	0.337724	0.00376572	0.800133	5.00027e-05	24.1389	26.093
rs1474055	T	C	0.1763	0.0248	0.1329	1.14393e-12	0.0473576	0.0653121	0.106124	0.468393	0.000104677	50.5358	26.093
rs148371284	A	G	0.3975	0.0877	0.0129	5.81206e-06	0.56716	0.200831	0.00726169	0.00474176	4.25552e-05	20.5434	26.093
rs149865921	C	T	-0.2918	0.0702	0.0199	3.27703e-05	0.083167	0.160484	0.0160464	0.604302	3.57912e-05	17.278	26.093
rs151166702	T	C	0.2423	0.0583	0.0383	3.23303e-05	-0.0596547	0.0761509	0.0749538	0.433407	3.57808e-05	17.273	26.093
rs158699	C	T	-0.1909	0.0266	0.8882	6.89604e-13	-0.0849898	0.0676851	0.902591	0.209237	0.000106684	51.5047	26.093
rs1647265	G	A	0.077	0.0182	0.3755	2.33701e-05	-0.0332767	0.0406369	0.426365	0.412856	3.70782e-05	17.8993	26.093
rs1665659	T	C	-0.2312	0.0563	0.0519	3.97896e-05	-0.109688	0.0948865	0.047241	0.247683	3.49333e-05	16.8639	26.093
rs1736065	G	A	-0.0904	0.0213	0.2604	2.15298e-05	0.00432515	0.0512966	0.193917	0.932805	3.73127e-05	18.0126	26.093
rs17388944	G	A	0.1459	0.0354	0.1983	3.85301e-05	-0.0158792	0.0568005	0.149251	0.779814	3.51872e-05	16.9864	26.093
rs181951218	G	T	-0.5139	0.1254	0.0166	4.16697e-05	0.0311319	0.0953013	0.0485192	0.74392	3.47891e-05	16.7942	26.093
rs1872957	A	G	-0.0992	0.0236	0.654	2.62102e-05	0.0292034	0.0468328	0.755229	0.532913	3.65998e-05	17.6684	26.093
rs188411092	G	C	-0.8402	0.2058	0.0114	4.45697e-05	-0.168581	0.17784	0.0133024	0.343163	3.45267e-05	16.6676	26.093
rs189458449	A	T	0.5149	0.1145	0.0103	6.89096e-06	0.00846568	0.194283	0.0110196	0.965244	4.18902e-05	20.2224	26.093
rs1951633	G	A	0.0943	0.022	0.3206	1.81999e-05	-0.0282138	0.046037	0.259629	0.539974	3.8059e-05	18.3728	26.093
rs2024032	T	C	0.1148	0.0275	0.7896	3.01599e-05	0.0147678	0.0493024	0.790306	0.764533	3.60993e-05	17.4268	26.093
rs2153904	G	T	-0.1459	0.0234	0.8206	4.45297e-10	-0.0729933	0.0547942	0.8391	0.182815	8.05266e-05	38.8756	26.093
rs2248244	A	G	0.1001	0.0211	0.2898	2.00498e-06	0.0672012	0.042402	0.341821	0.112998	4.66207e-05	22.5062	26.093
rs2285582	A	G	-0.0941	0.0172	0.5664	4.59801e-08	0.0578917	0.0408948	0.594798	0.156885	6.19999e-05	29.931	26.093
rs2295547	C	A	-0.0894	0.0182	0.32	8.76799e-07	0.0253627	0.0442157	0.296418	0.566229	4.99812e-05	24.1285	26.093
rs2339624	T	C	0.1675	0.0413	0.075	4.99195e-05	-0.0119519	0.067411	0.0988864	0.859273	3.4073e-05	16.4486	26.093
rs2414739	A	G	0.1011	0.0195	0.7487	2.20298e-07	-0.0163553	0.0441925	0.706891	0.711315	5.56807e-05	26.8801	26.093
rs2667684	G	A	-0.0828	0.0192	0.4523	1.57199e-05	0.0048697	0.0403957	0.522693	0.904047	3.85245e-05	18.5976	26.093
rs28370649	G	A	0.2836	0.0547	0.0272	2.20298e-07	-0.475155	0.246316	0.00678839	0.0537254	5.56813e-05	26.8804	26.093
rs28442014	T	C	-0.0976	0.0228	0.2381	1.91201e-05	0.0316546	0.0467243	0.246632	0.498103	3.79585e-05	18.3243	26.093
rs2949739	G	T	0.0752	0.018	0.4975	2.90797e-05	0.0426601	0.0401212	0.493787	0.287655	3.61552e-05	17.4538	26.093
rs34260311	C	T	0.2683	0.0621	0.0333	1.557e-05	-0.0564225	0.190025	0.0120888	0.766526	3.86667e-05	18.6662	26.093
rs34311866	C	T	0.2272	0.0231	0.1958	7.97444e-23	0.0448487	0.0497439	0.206586	0.367273	0.000200356	96.7366	26.093
rs34679758	G	A	-0.1275	0.0259	0.1216	8.71505e-07	-0.00439404	0.0695737	0.0909426	0.949642	5.0199e-05	24.2337	26.093
rs35265698	G	C	-0.2	0.0303	0.1547	3.92735e-11	0.0429102	0.0563584	0.149705	0.44643	9.02467e-05	43.5685	26.093
rs35449298	A	G	0.0882	0.0194	0.321	5.54e-06	-0.0215614	0.0478383	0.229367	0.652194	4.28165e-05	20.6696	26.093
rs356219	A	G	-0.2334	0.0174	0.6113	3.46897e-41	-0.00137753	0.0419532	0.64142	0.973806	0.000372595	179.929	26.093
rs35749011	A	G	0.7508	0.0659	0.0191	5.02227e-30	-0.0983741	0.099597	0.0427756	0.323289	0.000268817	129.8	26.093
rs369776	G	A	-0.0886	0.0218	0.1994	4.798e-05	-0.0250267	0.0451625	0.272625	0.579478	3.42165e-05	16.5178	26.093
rs3753539	T	C	-0.082	0.0197	0.2432	3.01099e-05	0.066719	0.0528413	0.176171	0.206723	3.58902e-05	17.3258	26.093
rs3892039	G	T	0.1527	0.0376	0.1391	4.81305e-05	-0.0410123	0.0574556	0.144357	0.475346	3.41651e-05	16.493	26.093
rs411648	T	A	-0.0859	0.0207	0.3106	3.32399e-05	0.00944725	0.0431841	0.315429	0.826832	3.56719e-05	17.2204	26.093
rs41286192	G	A	0.3164	0.067	0.0308	2.298e-06	0.217731	0.107457	0.035563	0.0427425	4.61954e-05	22.3009	26.093
rs4387990	A	G	0.0842	0.0203	0.4541	3.51803e-05	0.0337154	0.042599	0.346799	0.428676	3.56379e-05	17.204	26.093
rs4389574	G	A	0.1248	0.0169	0.5564	1.49211e-13	0.0174168	0.0404525	0.558741	0.666798	0.000112954	54.5323	26.093
rs466225	T	G	-0.1037	0.0177	0.406	4.28105e-09	0.103999	0.0415182	0.379298	0.0122487	7.1101e-05	34.3249	26.093
rs4851487	T	C	0.0808	0.0174	0.3907	3.249e-06	-0.0383207	0.0428783	0.324129	0.371478	4.46684e-05	21.5637	26.093
rs510306	C	A	-0.1047	0.0169	0.5317	5.43701e-10	-0.0397116	0.0436054	0.692505	0.362451	7.95026e-05	38.3812	26.093
rs5754947	C	T	0.2006	0.0462	0.0425	1.41299e-05	-0.0622992	0.0895547	0.0532001	0.486645	3.90532e-05	18.8528	26.093
rs58120286	A	C	0.2486	0.0608	0.0228	4.29705e-05	-0.123705	0.105504	0.0381643	0.240989	3.46319e-05	16.7183	26.093
rs58879558	C	T	-0.2383	0.025	0.2229	1.36301e-21	-0.00110893	0.0608466	0.123854	0.985459	0.000188184	90.8586	26.093
rs6088287	C	T	0.0879	0.0207	0.247	2.23398e-05	0.0110865	0.0429284	0.322049	0.796209	3.73522e-05	18.0316	26.093
rs6094835	G	A	0.0751	0.0174	0.5279	1.59698e-05	0.0186163	0.0403241	0.530744	0.644321	3.85887e-05	18.6286	26.093
rs62105204	G	A	0.2371	0.0575	0.0386	3.76704e-05	-0.10872	0.103489	0.0405551	0.293469	3.52215e-05	17.003	26.093
rs62347195	G	C	0.1261	0.0309	0.1533	4.54203e-05	0.0394659	0.0576049	0.141498	0.493273	3.4498e-05	16.6537	26.093
rs62519800	C	T	0.3265	0.078	0.0214	2.86398e-05	-0.116747	0.0985069	0.0436174	0.235952	3.62959e-05	17.5217	26.093
rs6715875	C	T	0.2902	0.0599	0.0362	1.24601e-06	0.321862	0.135676	0.0230988	0.0176787	4.86201e-05	23.4714	26.093
rs6718063	C	T	-0.2026	0.0481	0.0616	2.57401e-05	-0.022181	0.12991	0.024438	0.864427	3.67509e-05	17.7414	26.093
rs6741007	G	T	-0.1233	0.0175	0.4507	2.08689e-12	0.000152027	0.0424381	0.345706	0.997142	0.000102826	49.6419	26.093
rs6857779	C	T	-0.073	0.0179	0.3285	4.61296e-05	-0.0440545	0.0410971	0.396862	0.283738	3.44525e-05	16.6317	26.093
rs6860978	A	G	0.2363	0.0545	0.0411	1.45201e-05	0.117921	0.0898738	0.0517173	0.189496	3.89416e-05	18.7989	26.093
rs6918131	A	G	0.0795	0.0193	0.7178	3.77998e-05	0.0354527	0.0410493	0.601053	0.387774	3.5148e-05	16.9675	26.093
rs7213778	C	T	-0.0839	0.0201	0.3986	2.98003e-05	0.00628498	0.0451937	0.274573	0.889397	3.60921e-05	17.4233	26.093
rs72922699	A	G	0.1702	0.041	0.1005	3.27401e-05	0.0364415	0.0723727	0.0858074	0.614595	3.5697e-05	17.2326	26.093
rs73032517	G	A	0.2706	0.0558	0.0295	1.26701e-06	0.0802295	0.0964999	0.0455717	0.405751	4.87149e-05	23.5172	26.093
rs74676292	T	C	-0.1481	0.0309	0.1714	1.583e-06	-0.000659806	0.0549025	0.160257	0.990411	4.75848e-05	22.9716	26.093
rs7518590	A	G	0.1047	0.024	0.1904	1.269e-05	-0.0110198	0.0516241	0.187278	0.830966	3.9423e-05	19.0313	26.093
rs75505347	T	C	0.3917	0.0674	0.0195	6.11702e-09	0.292319	0.16909	0.0142956	0.0838494	6.99605e-05	33.7742	26.093
rs7634267	C	T	0.2818	0.0683	0.0226	3.72503e-05	0.279352	0.153733	0.0179624	0.0691974	3.52631e-05	17.0231	26.093
rs76676224	A	G	0.1805	0.0439	0.0792	3.88597e-05	-0.0212128	0.0872996	0.0577713	0.808014	3.50192e-05	16.9053	26.093
rs76706469	G	C	0.2248	0.0521	0.0594	1.629e-05	0.113423	0.0874266	0.0564604	0.194511	3.85652e-05	18.6172	26.093
rs7695720	C	A	-0.1255	0.0208	0.2091	1.52799e-09	-0.0147433	0.048484	0.218216	0.761062	7.54091e-05	36.4048	26.093
rs77047773	A	G	0.4427	0.0989	0.016	7.59994e-06	0.016316	0.1945	0.0111788	0.933146	4.15054e-05	20.0366	26.093
rs77516059	A	G	0.2983	0.0698	0.0247	1.91999e-05	0.189022	0.184725	0.0121305	0.306184	3.78334e-05	18.2639	26.093
rs77517353	T	C	0.2944	0.072	0.0265	4.28598e-05	-0.192063	0.1031	0.0402028	0.0624784	3.46331e-05	16.7189	26.093
rs77541067	C	T	0.3382	0.0824	0.0176	4.07296e-05	-0.00411045	0.14606	0.0192179	0.977549	3.48958e-05	16.8458	26.093
rs78991542	T	G	0.3214	0.0774	0.0223	3.27801e-05	0.00718026	0.105352	0.0380293	0.945663	3.57182e-05	17.2428	26.093
rs7940104	G	T	0.1456	0.0352	0.1126	3.62402e-05	-0.0458853	0.0627809	0.116164	0.464852	3.5442e-05	17.1094	26.093
rs79436216	G	A	0.2816	0.0603	0.0351	3.02197e-06	0.121089	0.10545	0.0371739	0.250844	4.51759e-05	21.8087	26.093
rs8052245	G	C	0.1196	0.0185	0.6616	9.74765e-11	0.0167753	0.0421874	0.656985	0.690898	8.65719e-05	41.7943	26.093
rs9442714	T	C	0.0832	0.0186	0.2861	7.72805e-06	0.0221002	0.04664	0.246029	0.635609	4.14475e-05	20.0087	26.093
rs9644642	C	T	-0.1146	0.0191	0.2672	2.13698e-09	-0.00293291	0.0429607	0.326985	0.945571	7.45703e-05	35.9999	26.093
rs9840232	T	C	0.1157	0.0233	0.1766	6.56493e-07	-0.0477398	0.0600526	0.130151	0.426634	5.10774e-05	24.6577	26.093
rs9962882	C	T	0.1137	0.0213	0.1906	9.77507e-08	-0.024299	0.0485901	0.220543	0.617017	5.90244e-05	28.4944	26.093
