# Supplementary material for: Genome‐Wide Association Studies Data and Transcriptomics Data Link Herpes Simplex Virus 1 Infection and Parkinson’s Disease
Source: Parkinsons Dis. 2025 Dec 23;2025:4044371. doi: 10.1155/padi/4044371 (PMC12767429; doi:10.1155/padi/4044371)
Supplement: Supplementary file 9 — Supporting Information 9 Supporting Table S6: effect estimates of the associations of herpes keratitis and Parkinson’s disease after excluding outliers SNPs. [file PADI-2025-4044371-s008.xlsx]

## Sheet: Sheet1
Supplementary Table S6: Effect estimates of the associations of herpes keratitis and Parkinson Disease after excluding outliers SNPs.
exposure	outcome	method	nsnp	b	se	pval	or	or_lci95	or_uci95
Herpes keratitis	PD	MR Egger	45	0.0325906	0.0305965	0.292742	1.03313	0.972993	1.09698
		Weighted median	45	0.00492917	0.0274359	0.857418	1.00494	0.952329	1.06046
		Inverse variance weighted	45	0.0473046	0.0181216	0.00904364	1.04844	1.01186	1.08635
		Simple mode	45	-0.00324135	0.0545613	0.952897	0.996764	0.895672	1.10927
		Weighted mode	45	-0.0103215	0.0319695	0.748334	0.989732	0.929618	1.05373
		BWMR	45	0.0549563	0.0209457	0.00869669	1.05649	1.014	1.10077
PD	Herpes keratitis	MR Egger	112	0.0157326	0.0643034	0.807174	1.01586	0.895564	1.15231
		Weighted median	112	0.00470432	0.0552995	0.932206	1.00472	0.901511	1.11973
		Inverse variance weighted	112	0.009763	0.0350799	0.780776	1.00981	0.942713	1.08168
		Simple mode	112	0.029905	0.13231	0.8216	1.03036	0.794992	1.3354
		Weighted mode	112	-0.0152315	0.0881489	0.863129	0.984884	0.828612	1.17063
		BWMR	112	0.0183365	0.0381477	0.630749	1.01851	0.94513	1.09758
