# Supplementary material for: Genome‐Wide Association Studies Data and Transcriptomics Data Link Herpes Simplex Virus 1 Infection and Parkinson’s Disease
Source: Parkinsons Dis. 2025 Dec 23;2025:4044371. doi: 10.1155/padi/4044371 (PMC12767429; doi:10.1155/padi/4044371)
Supplement: Supplementary file 10 — Supporting Information 10 Supporting Table S7: evaluation of heterogeneity and horizontal pleiotropy using different method. [file PADI-2025-4044371-s009.xlsx]

## Sheet: Sheet1
Supplementary Table S7: Evaluation of heterogeneity and horizontal pleiotropy using different method
Exposure	Outcome	Horizontal pleiotropy test				Heterogeneity test
		MR-Egger regression		MR-PRESSO		IVW		MR-Egger
		Egger intercept	P value	Global Test RSSobs	Global test p value	Q value	P value	Q value	P value
Herpes keratitis	Parkinson Disease	0.00623054	0.55215	56.0342	0.163	52.9019	0.168125	52.4638	0.152746
Parkinson Disease	Herpes keratitis	-0.00112314	0.912001	102.337	0.735	99.9926	0.764103	99.9803	0.742762
