# Supplementary material for: Genome‐Wide Association Studies Data and Transcriptomics Data Link Herpes Simplex Virus 1 Infection and Parkinson’s Disease
Source: Parkinsons Dis. 2025 Dec 23;2025:4044371. doi: 10.1155/padi/4044371 (PMC12767429; doi:10.1155/padi/4044371)
Supplement: Supplementary file 11 — Supporting Information 11 Supporting Table S8: GSE103763‐mRNA. [file PADI-2025-4044371-s010.xlsx]

## Sheet: Sheet1
Supplementary Table S8 GSE103763-mRNA
GeneID	padj	pvalue	lfcSE	stat	log2FoldChange	baseMean	Symbol	Description
8613	0	0	0.135	37.6291	5.06408	7959.13	PLPP3	phospholipid phosphatase 3
5743	0	0	0.218	-41.0043	-8.93496	232215	PTGS2	prostaglandin-endoperoxide synthase 2
11009	0	0	0.211	-43.4029	-9.17023	26884.9	IL24	interleukin 24
9214	0	0	0.191	-39.9145	-7.62902	3964.9	FCMR	Fc mu receptor
3576	0	0	0.208	-43.0521	-8.9423	268680	CXCL8	C-X-C motif chemokine ligand 8
2921	0	0	0.201	-38.7509	-7.79978	9161.22	CXCL3	C-X-C motif chemokine ligand 3
2920	0	0	0.21	-39.8706	-8.3561	8860.91	CXCL2	C-X-C motif chemokine ligand 2
2247	0	0	0.141	-38.7107	-5.45175	51280.4	FGF2	fibroblast growth factor 2
3569	0	0	0.19	-42.5253	-8.06757	15318.5	IL6	interleukin 6
4319	0	0	0.182	-41.9035	-7.64092	10180.4	MMP10	matrix metallopeptidase 10
100288077	0	0	0.143	-38.2126	-5.44913	15320.6	WTAPP1	Wilms tumor 1 associated protein pseudogene 1
4312	0	0	0.14	-39.501	-5.53837	88808.4	MMP1	matrix metallopeptidase 1
5055	0	0	0.14	-53.1502	-7.46076	16951.7	SERPINB2	serpin family B member 2
650	0	0	0.152	-40.2349	-6.1227	16238	BMP2	bone morphogenetic protein 2
11095	1.83e-304	1.36e-307	0.173	37.4897	6.47894	4171.36	ADAMTS8	ADAM metallopeptidase with thrombospondin type 1 motif 8
541472	5.81e-284	4.6e-287	0.214	-36.2077	-7.7556	2843.59	IL6-AS1	IL6 antisense RNA 1
2919	3.25e-266	2.74e-269	0.17	-35.0601	-5.9696	12576.4	CXCL1	C-X-C motif chemokine ligand 1
1281	1.85e-250	1.65e-253	0.154	34.0089	5.24734	125839	COL3A1	collagen type III alpha 1 chain
3624	5.3e-244	4.98e-247	0.139	-33.5676	-4.67118	14191.4	INHBA	inhibin subunit beta A
4638	7.33e-241	7.25e-244	0.131	33.3501	4.3566	23727.9	MYLK	myosin light chain kinase
100500837	5.83e-234	6.06e-237	0.16	32.8692	5.25745	3245.98	MIR3606	microRNA 3606
1440	2.09e-233	2.27e-236	0.299	-32.829	-9.82277	4115.27	CSF3	colony stimulating factor 3
4314	4.59e-228	5.23e-231	0.185	-32.4511	-6.01089	50792.5	MMP3	matrix metallopeptidase 3
10135	1.19e-224	1.41e-227	0.144	-32.2069	-4.65076	30410.6	NAMPT	nicotinamide phosphoribosyltransferase
79822	9.09e-224	1.12e-226	0.16	32.1425	5.13238	2632.22	ARHGAP28	Rho GTPase activating protein 28
6364	3.49e-219	4.49e-222	0.281	-31.8115	-8.94114	2847.35	CCL20	C-C motif chemokine ligand 20
1075	3.04e-214	4.06e-217	0.133	31.451	4.17524	9525.33	CTSC	cathepsin C
105373791	3.71e-210	5.15e-213	0.173	31.1495	5.37344	3393.62	LOC105373791	uncharacterized LOC105373791
6444	2.63e-205	3.77e-208	0.204	30.7882	6.27245	2865.96	SGCD	sarcoglycan delta
11162	3.14e-197	4.66e-200	0.168	-30.1776	-5.07402	5495.06	NUDT6	nudix hydrolase 6
55022	1.03e-196	1.58e-199	0.154	-30.1372	-4.64979	3725.17	PID1	phosphotyrosine interaction domain containing 1
6648	8.57e-196	1.36e-198	0.128	-30.0658	-3.85846	45220.1	SOD2	superoxide dismutase 2
3589	1.26e-193	2.06e-196	0.169	-29.8985	-5.04602	19138.2	IL11	interleukin 11
83716	5.56e-192	9.35e-195	0.138	29.7707	4.11297	1960.05	CRISPLD2	cysteine rich secretory protein LCCL domain containing 2
3479	4.23e-186	7.32e-189	0.196	29.3119	5.74996	1074.14	IGF1	insulin like growth factor 1
28959	7.31e-186	1.3e-188	0.169	29.2923	4.9422	2231.67	TMEM176B	transmembrane protein 176B
652	3.8e-185	6.95e-188	0.163	29.2351	4.7602	1672.75	BMP4	bone morphogenetic protein 4
50486	1.44e-181	2.7e-184	0.165	-28.9514	-4.78017	2176.73	G0S2	G0/G1 switch 2
3976	3.33e-181	6.43e-184	0.145	-28.9214	-4.19576	47385	LIF	LIF interleukin 6 family cytokine
5648	3.94e-175	7.8e-178	0.155	28.4335	4.3996	1428.32	MASP1	MBL associated serine protease 1
85463	6.39e-171	1.3e-173	0.14	-28.09	-3.93851	6898.09	ZC3H12C	zinc finger CCCH-type containing 12C
5452	1.31e-170	2.72e-173	0.223	-28.0637	-6.25165	948.39	POU2F2	POU class 2 homeobox 2
84189	2.85e-170	6.06e-173	0.216	28.0352	6.05519	1070.96	SLITRK6	SLIT and NTRK like family member 6
9518	5.9e-167	1.28e-169	0.146	-27.761	-4.05653	9036.67	GDF15	growth differentiation factor 15
1277	2.18e-163	4.86e-166	0.16	27.463	4.3847	33857.9	COL1A1	collagen type I alpha 1 chain
6092	8.72e-163	1.99e-165	0.158	27.4118	4.32506	1177.61	ROBO2	roundabout guidance receptor 2
169611	4.01e-162	9.33e-165	0.171	27.3554	4.6768	1487.46	OLFML2A	olfactomedin like 2A
6372	7.31e-162	1.74e-164	0.172	-27.3327	-4.6986	1654.42	CXCL6	C-X-C motif chemokine ligand 6
340075	5.4e-158	1.31e-160	0.18	27.0045	4.86895	998.5	ARSI	arylsulfatase family member I
10525	3.51e-157	8.69e-160	0.134	-26.9344	-3.61735	28608	HYOU1	hypoxia up-regulated 1
125	1.72e-153	4.34e-156	0.278	26.6168	7.40381	1083.93	ADH1B	alcohol dehydrogenase 1B (class I), beta polypeptide
9536	1.87e-153	4.81e-156	0.16	-26.6129	-4.24864	4016.87	PTGES	prostaglandin E synthase
330	2.51e-153	6.58e-156	0.238	-26.6012	-6.32197	1471.38	BIRC3	baculoviral IAP repeat containing 3
2643	1.48e-151	3.94e-154	0.202	-26.4471	-5.33493	824.49	GCH1	GTP cyclohydrolase 1
10100	3.23e-145	8.79e-148	0.17	25.8893	4.39395	1144.6	TSPAN2	tetraspanin 2
54510	1.27e-144	3.53e-147	0.14	25.8356	3.6091	23484.4	PCDH18	protocadherin 18
284	7.09e-144	2e-146	0.15	25.7685	3.85765	3724.5	ANGPT1	angiopoietin 1
3673	1.25e-141	3.59e-144	0.138	-25.5666	-3.52254	17584.2	ITGA2	integrin subunit alpha 2
56605	3.67e-141	1.07e-143	0.16	-25.5239	-4.0918	2267.99	ERO1B	endoplasmic reticulum oxidoreductase 1 beta
23554	5.92e-141	1.76e-143	0.147	25.5045	3.74231	1860.92	TSPAN12	tetraspanin 12
360	6.33e-140	1.91e-142	0.222	25.4109	5.64713	712.33	AQP3	aquaporin 3 (Gill blood group)
10129	1.52e-139	4.68e-142	0.156	25.3757	3.95279	1806.6	FRY	FRY microtubule binding protein
5376	6.6e-139	2.06e-141	0.192	25.3174	4.85547	3143.78	PMP22	peripheral myelin protein 22
79633	7e-139	2.22e-141	0.121	25.3144	3.06033	7314.53	FAT4	FAT atypical cadherin 4
58189	6.61e-138	2.12e-140	0.192	25.2251	4.84815	2123.66	WFDC1	WAP four-disulfide core domain 1
8870	1.45e-135	4.74e-138	0.164	-25.0102	-4.11015	16561	IER3	immediate early response 3
7010	1.98e-135	6.57e-138	0.136	24.9971	3.41004	7605.79	TEK	TEK receptor tyrosine kinase
112268047	8.09e-135	2.72e-137	0.17	24.9403	4.24205	852.28	LOC112268047
4189	3.66e-134	1.25e-136	0.154	-24.8792	-3.82026	5642.14	DNAJB9	DnaJ heat shock protein family (Hsp40) member B9
91461	4.08e-134	1.41e-136	0.164	24.8743	4.07828	1834.33	PKDCC	protein kinase domain containing, cytoplasmic
8038	9.07e-133	3.19e-135	0.142	-24.7489	-3.52123	2643.02	ADAM12	ADAM metallopeptidase domain 12
3309	7.79e-132	2.77e-134	0.166	-24.6614	-4.0852	101202	HSPA5	heat shock protein family A (Hsp70) member 5
6469	3.34e-131	1.21e-133	0.293	-24.6019	-7.20187	767.38	SHH	sonic hedgehog signaling molecule
5159	1.13e-129	4.13e-132	0.137	24.4581	3.35488	5400.41	PDGFRB	platelet derived growth factor receptor beta
64866	1.94e-129	7.22e-132	0.145	-24.4353	-3.55339	3454.15	CDCP1	CUB domain containing protein 1
7472	2.16e-128	8.14e-131	0.261	24.3361	6.36314	750.63	WNT2	Wnt family member 2
2706	8.21e-128	3.13e-130	0.28	-24.2808	-6.80091	667.36	GJB2	gap junction protein beta 2
6332	8.3e-128	3.2e-130	0.203	24.2798	4.92297	1689.43	SCN7A	sodium voltage-gated channel alpha subunit 7
10924	3.61e-127	1.41e-129	0.139	24.2188	3.3571	2064.23	SMPDL3A	sphingomyelin phosphodiesterase acid like 3A
55083	2.34e-126	9.27e-129	0.195	24.1411	4.71367	1590.66	KIF26B	kinesin family member 26B
23452	1.7e-124	6.82e-127	0.15	23.9627	3.60203	4974.49	ANGPTL2	angiopoietin like 2
1437	3.48e-123	1.41e-125	0.399	-23.8361	-9.50925	1719.11	CSF2	colony stimulating factor 2
116535	6.68e-123	2.74e-125	0.168	23.8082	3.99646	963.96	MRGPRF	MAS related GPR family member F
56944	2.72e-122	1.13e-124	0.213	23.7488	5.0645	967.88	OLFML3	olfactomedin like 3
1080	2.82e-122	1.19e-124	0.232	23.7467	5.50749	912.55	CFTR	CF transmembrane conductance regulator
8767	4.72e-122	2.01e-124	0.141	-23.7246	-3.34452	2233.29	RIPK2	receptor interacting serine/threonine kinase 2
5919	2.29e-120	9.87e-123	0.169	23.5602	3.97869	1101.92	RARRES2	retinoic acid receptor responder 2
1047	5.47e-120	2.38e-122	0.209	-23.5228	-4.90856	1154.22	CLGN	calmegin
5924	7.48e-120	3.3e-122	0.127	-23.5091	-2.99687	5237.11	RASGRF2	Ras protein specific guanine nucleotide releasing factor 2
105379695	1.39e-119	6.2e-122	0.173	-23.4822	-4.07097	3738.44	IER3-AS1	IER3 antisense RNA 1
100506826	3.1e-119	1.4e-121	0.164	23.4477	3.85635	697.22	MYLK-AS1	MYLK antisense RNA 1
114795	4.87e-119	2.22e-121	0.18	-23.4279	-4.20844	631.75	TMEM132B	transmembrane protein 132B
7070	1.52e-118	7.02e-121	0.163	23.3788	3.81035	3021.19	THY1	Thy-1 cell surface antigen
9315	1.33e-117	6.17e-120	0.2	23.2858	4.65502	1852.95	NREP	neuronal regeneration related protein
56892	2.01e-117	9.46e-120	0.16	-23.2675	-3.72462	2195.02	TCIM	transcriptional and immune response regulator
10516	2.16e-117	1.03e-119	0.152	23.264	3.53179	3095.98	FBLN5	fibulin 5
93649	4.37e-117	2.1e-119	0.183	23.2333	4.24154	678.98	MYOCD	myocardin
81606	2.93e-116	1.42e-118	0.193	23.151	4.45713	9871.22	LBH	LBH regulator of WNT signaling pathway
8710	1.08e-114	5.29e-117	0.33	-22.9945	-7.59721	763.5	SERPINB7	serpin family B member 7
4502	1.61e-114	7.97e-117	0.15	-22.9767	-3.44131	14113.9	MT2A	metallothionein 2A
55365	4.7e-114	2.35e-116	0.219	22.9297	5.02917	1086.16	TMEM176A	transmembrane protein 176A
11153	1.31e-113	6.59e-116	0.158	-22.8847	-3.61482	2155.11	FICD	FIC domain protein adenylyltransferase
4907	8.08e-113	4.12e-115	0.16	-22.8047	-3.64669	7759.86	NT5E	5'-nucleotidase ecto
6374	1.23e-112	6.33e-115	0.412	-22.7858	-9.38063	41307.4	CXCL5	C-X-C motif chemokine ligand 5
27161	2.18e-112	1.14e-114	0.14	-22.7603	-3.18541	17136.8	AGO2	argonaute RISC catalytic component 2
90865	9.98e-112	5.24e-114	0.294	-22.6931	-6.66497	593.5	IL33	interleukin 33
114	1.12e-111	5.96e-114	0.424	-22.6875	-9.62515	1612.24	ADCY8	adenylate cyclase 8
151887	6.06e-111	3.24e-113	0.167	22.6128	3.77821	7708.1	CCDC80	coiled-coil domain containing 80
2081	7.06e-111	3.81e-113	0.143	-22.6057	-3.22257	2270.42	ERN1	endoplasmic reticulum to nucleus signaling 1
1901	1.8e-110	9.8e-113	0.215	22.5639	4.86247	456.98	S1PR1	sphingosine-1-phosphate receptor 1
56925	2.53e-110	1.39e-112	0.172	22.5485	3.872	710.11	LXN	latexin
10253	5.74e-110	3.18e-112	0.13	-22.5118	-2.91627	1984.3	SPRY2	sprouty RTK signaling antagonist 2
1004	5.86e-110	3.28e-112	0.174	22.5105	3.90627	3637.3	CDH6	cadherin 6
8676	1.76e-106	9.95e-109	0.232	-22.1521	-5.14357	411.21	STX11	syntaxin 11
639	8.86e-106	5.04e-108	0.14	-22.0789	-3.08574	1099.95	PRDM1	PR/SET domain 1
5732	9.17e-106	5.27e-108	0.147	22.0769	3.25577	1592.46	PTGER2	prostaglandin E receptor 2
79825	6.82e-105	3.95e-107	0.227	21.9857	4.98148	604.06	EFCC1	EF-hand and coiled-coil domain containing 1
2264	6.71e-104	3.92e-106	0.203	21.8812	4.44996	593.08	FGFR4	fibroblast growth factor receptor 4
51285	3.06e-103	1.8e-105	0.228	21.8116	4.97266	423.1	RASL12	RAS like family 12
55350	4.52e-103	2.69e-105	0.273	-21.7933	-5.94412	424.16	VNN3P	vanin 3, pseudogene
5836	4.65e-103	2.78e-105	0.141	21.7917	3.06676	1706.17	PYGL	glycogen phosphorylase L
63895	4.9e-103	2.96e-105	0.143	21.7888	3.11178	1868.52	PIEZO2	piezo type mechanosensitive ion channel component 2
29015	5.33e-103	3.24e-105	0.141	-21.7847	-3.07962	1560.43	SLC43A3	solute carrier family 43 member 3
64388	1.64e-101	1.01e-103	0.193	-21.6267	-4.16762	2868.86	GREM2	gremlin 2, DAN family BMP antagonist
54498	4.91e-101	3.04e-103	0.177	-21.5757	-3.8215	6052.52	SMOX	spermine oxidase
4493	8.32e-101	5.19e-103	0.154	-21.551	-3.31627	2227.24	MT1E	metallothionein 1E
84898	1.75e-100	1.1e-102	0.137	21.5162	2.94216	2677.12	PLXDC2	plexin domain containing 2
7869	2.17e-100	1.37e-102	0.19	21.5058	4.09023	648.69	SEMA3B	semaphorin 3B
3656	6.27e-100	4e-102	0.183	-21.4561	-3.92102	1674.15	IRAK2	interleukin 1 receptor associated kinase 2
80031	1.1e-99	7.07e-102	0.14	-21.4297	-3.00664	6906.77	SEMA6D	semaphorin 6D
196	2.99e-99	1.94e-101	0.13	-21.3826	-2.77138	10117.1	AHR	aryl hydrocarbon receptor
3914	4.14e-99	2.7e-101	0.175	-21.3671	-3.74959	672.81	LAMB3	laminin subunit beta 3
23516	4.3e-99	2.83e-101	0.167	-21.365	-3.5665	7618.12	SLC39A14	solute carrier family 39 member 14
27314	2.37e-98	1.57e-100	0.193	21.2847	4.11835	638.41	RAB30	RAB30, member RAS oncogene family
107986820	2.58e-98	1.72e-100	0.202	-21.2804	-4.30852	785.28	LOC107986820	uncharacterized LOC107986820
8997	7.75e-98	5.22e-100	0.16	21.2284	3.40218	804.62	KALRN	kalirin RhoGEF kinase
8492	7.81e-98	5.29e-100	0.145	21.2277	3.07316	2237.26	PRSS12	serine protease 12
9627	8.3e-98	5.67e-100	0.163	21.2245	3.45486	760.85	SNCAIP	synuclein alpha interacting protein
9709	1.26e-97	8.66e-100	0.155	-21.2046	-3.28016	6968.43	HERPUD1	homocysteine inducible ER protein with ubiquitin like domain 1
5744	2.47e-97	1.71e-99	0.218	-21.1725	-4.61951	1026.84	PTHLH	parathyroid hormone like hormone
7706	2.52e-97	1.76e-99	0.131	-21.1713	-2.76379	3700.4	TRIM25	tripartite motif containing 25
10628	7.9e-97	5.55e-99	0.163	21.117	3.44924	7546.12	TXNIP	thioredoxin interacting protein
10351	1.39e-96	9.83e-99	0.174	21.09	3.66482	808.46	ABCA8	ATP binding cassette subfamily A member 8
5740	1.92e-96	1.36e-98	0.266	21.0744	5.61486	459.01	PTGIS	prostaglandin I2 synthase
79772	6.83e-96	4.9e-98	0.183	-21.0139	-3.83912	557.22	MCTP1	multiple C2 and transmembrane domain containing 1
54587	1.54e-95	1.11e-97	0.165	20.9749	3.45598	4394.11	MXRA8	matrix remodeling associated 8
4860	1.55e-95	1.13e-97	0.152	-20.9741	-3.18921	1323.25	PNP	purine nucleoside phosphorylase
9079	2.76e-95	2.02e-97	0.186	20.9464	3.90555	583.71	LDB2	LIM domain binding 2
91370	5.52e-95	4.07e-97	0.167	-20.913	-3.50203	1624.38	LIF-AS2	LIF antisense RNA 2
64332	7.79e-95	5.78e-97	0.143	-20.8963	-2.97786	6587.43	NFKBIZ	NFKB inhibitor zeta
401474	1.09e-94	8.16e-97	0.169	20.8799	3.53659	585.77	SAMD12	sterile alpha motif domain containing 12
734	1.78e-94	1.34e-96	0.163	-20.8563	-3.40667	3861.42	OSGIN2	oxidative stress induced growth inhibitor family member 2
7128	4.84e-94	3.67e-96	0.159	-20.8079	-3.31143	2675.38	TNFAIP3	TNF alpha induced protein 3
169792	5.06e-94	3.86e-96	0.158	-20.8055	-3.29348	3232.25	GLIS3	GLIS family zinc finger 3
64359	7.19e-94	5.51e-96	0.194	20.7884	4.03166	971.06	NXN	nucleoredoxin
9770	1.94e-93	1.5e-95	0.16	20.7403	3.32467	2820.46	RASSF2	Ras association domain family member 2
113146	2.43e-93	1.89e-95	0.138	20.7293	2.86819	1370.24	AHNAK2	AHNAK nucleoprotein 2
83468	3.74e-93	2.92e-95	0.168	20.7082	3.48456	721.62	GLT8D2	glycosyltransferase 8 domain containing 2
145741	5.33e-93	4.2e-95	0.46	-20.6907	-9.51958	1270.88	C2CD4A	C2 calcium dependent domain containing 4A
55553	1.86e-92	1.48e-94	0.152	20.63	3.13086	819.2	SOX6	SRY-box transcription factor 6
4232	4.42e-92	3.52e-94	0.244	20.5879	5.02871	695.36	MEST	mesoderm specific transcript
9886	8.85e-92	7.1e-94	0.136	20.5539	2.80504	1650.21	RHOBTB1	Rho related BTB domain containing 1
9120	1.15e-91	9.29e-94	0.201	-20.5408	-4.12842	2847.54	SLC16A6	solute carrier family 16 member 6
8091	1.5e-91	1.22e-93	0.146	-20.5278	-2.98878	2773.16	HMGA2	high mobility group AT-hook 2
25849	1.68e-91	1.38e-93	0.254	-20.5218	-5.21102	310.29	PARM1	prostate androgen-regulated mucin-like protein 1
8111	2.74e-91	2.25e-93	0.183	-20.4978	-3.75624	1783.25	GPR68	G protein-coupled receptor 68
3383	3.23e-91	2.67e-93	0.137	-20.4896	-2.80062	1392.6	ICAM1	intercellular adhesion molecule 1
3603	2.39e-90	1.99e-92	0.169	20.3915	3.45036	547.49	IL16	interleukin 16
2200	4.7e-89	3.93e-91	0.126	20.245	2.54502	23066.5	FBN1	fibrillin 1
27042	4.72e-89	3.97e-91	0.131	-20.2446	-2.64955	2517.5	UTP25	UTP25 small subunit processome component
59353	9.56e-89	8.09e-91	0.248	20.2094	5.01197	358	TMEM35A	transmembrane protein 35A
9537	2.36e-88	2.01e-90	0.13	20.1644	2.62637	2257.31	TP53I11	tumor protein p53 inducible protein 11
4060	3.14e-88	2.69e-90	0.205	20.1501	4.13348	4616.38	LUM	lumican
65108	1.88e-87	1.62e-89	0.14	20.061	2.81831	1586.3	MARCKSL1	MARCKS like 1
4192	6.8e-87	5.89e-89	0.18	19.9967	3.59633	737.83	MDK	midkine
22874	8.62e-87	7.51e-89	0.192	19.9845	3.8276	466.49	PLEKHA6	pleckstrin homology domain containing A6
80005	1.02e-86	8.95e-89	0.172	-19.9758	-3.42991	5426.82	DOCK5	dedicator of cytokinesis 5
23184	1.12e-86	9.87e-89	0.147	-19.9709	-2.93292	6515.79	MESD	mesoderm development LRP chaperone
57007	2.44e-86	2.16e-88	0.177	-19.9316	-3.5273	1834.27	ACKR3	atypical chemokine receptor 3
6502	2.71e-86	2.41e-88	0.17	19.9261	3.3807	621.28	SKP2	S-phase kinase associated protein 2
6624	3.9e-86	3.5e-88	0.147	19.9076	2.91953	3689.06	FSCN1	fascin actin-bundling protein 1
144165	4.25e-86	3.82e-88	0.163	19.9031	3.25053	605.7	PRICKLE1	prickle planar cell polarity protein 1
7846	8.19e-86	7.41e-88	0.197	19.8699	3.92071	9311.92	TUBA1A	tubulin alpha 1a
27254	8.53e-86	7.77e-88	0.187	19.8676	3.7128	645.32	CSDC2	cold shock domain containing C2
1278	6.9e-85	6.32e-87	0.131	19.762	2.59752	114723	COL1A2	collagen type I alpha 2 chain
80310	7.8e-85	7.18e-87	0.219	19.7556	4.32359	1087.77	PDGFD	platelet derived growth factor D
6387	1.46e-84	1.35e-86	0.241	19.7235	4.75764	372.01	CXCL12	C-X-C motif chemokine ligand 12
1808	2.7e-84	2.51e-86	0.134	19.6923	2.63765	4576.99	DPYSL2	dihydropyrimidinase like 2
51655	3.29e-84	3.08e-86	0.207	-19.682	-4.08221	312.22	RASD1	ras related dexamethasone induced 1
1290	3.88e-84	3.65e-86	0.156	19.6733	3.0698	32299.9	COL5A2	collagen type V alpha 2 chain
4501	4.14e-84	3.92e-86	0.175	-19.6697	-3.43761	471.31	MT1X	metallothionein 1X
4884	1.62e-83	1.54e-85	0.184	-19.6002	-3.61621	1586.33	NPTX1	neuronal pentraxin 1
2149	2.28e-83	2.18e-85	0.149	19.5826	2.92128	5519.09	F2R	coagulation factor II thrombin receptor
29995	7.92e-83	7.61e-85	0.243	19.5187	4.73507	770.93	LMCD1	LIM and cysteine rich domains 1
6303	1.05e-82	1.01e-84	0.132	-19.5042	-2.57988	10779.1	SAT1	spermidine/spermine N1-acetyltransferase 1
23645	6.91e-82	6.71e-84	0.138	-19.4072	-2.67376	4797.14	PPP1R15A	protein phosphatase 1 regulatory subunit 15A
4053	1.16e-81	1.13e-83	0.136	19.3803	2.64073	4824.69	LTBP2	latent transforming growth factor beta binding protein 2
57089	2.74e-81	2.69e-83	0.13	-19.3357	-2.52258	2968.64	ENTPD7	ectonucleoside triphosphate diphosphohydrolase 7
5027	5.68e-81	5.6e-83	0.199	-19.2979	-3.8447	489.48	P2RX7	purinergic receptor P2X 7
23764	7.02e-81	6.95e-83	0.149	-19.2867	-2.86712	3605.27	MAFF	MAF bZIP transcription factor F
100505678	1.29e-80	1.28e-82	0.152	19.2551	2.92275	800.27	STARD4-AS1	STARD4 antisense RNA 1
415116	5.56e-80	5.56e-82	0.157	-19.1788	-3.01972	1964.94	PIM3	Pim-3 proto-oncogene, serine/threonine kinase
5156	6.58e-80	6.61e-82	0.118	19.1698	2.265	38269.3	PDGFRA	platelet derived growth factor receptor alpha
8444	2.11e-79	2.13e-81	0.138	-19.1088	-2.63263	1852.1	DYRK3	dual specificity tyrosine phosphorylation regulated kinase 3
9540	2.66e-79	2.7e-81	0.202	19.0965	3.84898	637.61	TP53I3	tumor protein p53 inducible protein 3
91319	3.42e-79	3.49e-81	0.283	-19.0831	-5.40207	293.37	DERL3	derlin 3
1634	3.57e-79	3.66e-81	0.191	19.0806	3.63579	21865.2	DCN	decorin
81848	1.65e-78	1.7e-80	0.137	-19.0001	-2.60436	2486.2	SPRY4	sprouty RTK signaling antagonist 4
5321	1.9e-78	1.97e-80	0.14	-18.9925	-2.65614	1116.73	PLA2G4A	phospholipase A2 group IVA
7318	2.13e-78	2.21e-80	0.169	18.9863	3.20248	552.79	UBA7	ubiquitin like modifier activating enzyme 7
9601	2.74e-78	2.86e-80	0.142	-18.9729	-2.69493	18750.7	PDIA4	protein disulfide isomerase family A member 4
91653	4.26e-78	4.47e-80	0.141	18.9493	2.67356	1367.38	BOC	BOC cell adhesion associated, oncogene regulated
8436	4.74e-78	5e-80	0.362	18.9435	6.86566	415.67	CAVIN2	caveolae associated protein 2
2202	7.76e-78	8.22e-80	0.151	18.9173	2.85868	5073.99	EFEMP1	EGF containing fibulin extracellular matrix protein 1
301	1.1e-77	1.17e-79	0.206	18.8987	3.89119	2399.93	ANXA1	annexin A1
4286	1.14e-77	1.22e-79	0.137	18.8963	2.59664	1102.8	MITF	melanocyte inducing transcription factor
57185	1.67e-77	1.8e-79	0.155	18.876	2.92919	1039.32	NIPAL3	NIPA like domain containing 3
6382	1.82e-77	1.97e-79	0.222	18.8712	4.18713	305.23	SDC1	syndecan 1
1465	4.23e-77	4.58e-79	0.166	18.8265	3.12843	10368.2	CSRP1	cysteine and glycine rich protein 1
27065	8.35e-77	9.1e-79	0.187	18.7901	3.51621	367.22	NSG1	neuronal vesicle trafficking associated 1
731220	9.5e-77	1.04e-78	0.195	-18.7831	-3.67171	369.98	RFX8	regulatory factor X8
6383	1.04e-76	1.15e-78	0.169	18.7779	3.17641	1546.23	SDC2	syndecan 2
5999	1.05e-76	1.16e-78	0.173	-18.7772	-3.24287	812.11	RGS4	regulator of G protein signaling 4
23753	1.62e-76	1.8e-78	0.201	-18.7539	-3.76193	1889.16	SDF2L1	stromal cell derived factor 2 like 1
123	3.82e-76	4.25e-78	0.138	-18.7082	-2.58271	21689.5	PLIN2	perilipin 2
57134	6.22e-76	6.95e-78	0.182	18.6819	3.40872	517.3	MAN1C1	mannosidase alpha class 1C member 1
9037	7.86e-76	8.83e-78	0.13	-18.6691	-2.42705	9256.18	SEMA5A	semaphorin 5A
55304	1.07e-75	1.21e-77	0.277	18.6523	5.15816	278.93	SPTLC3	serine palmitoyltransferase long chain base subunit 3
715	3.26e-75	3.7e-77	0.18	18.5925	3.34644	5848.26	C1R	complement C1r
2274	7.25e-75	8.25e-77	0.14	18.5494	2.59087	4695.56	FHL2	four and a half LIM domains 2
6542	1.01e-74	1.15e-76	0.149	-18.5315	-2.76585	5766.26	SLC7A2	solute carrier family 7 member 2
84224	1.03e-74	1.18e-76	0.151	18.5302	2.79702	823.93	NBPF3	NBPF member 3
4097	1.61e-74	1.86e-76	0.132	-18.5057	-2.44196	3638.64	MAFG	MAF bZIP transcription factor G
4791	1.77e-74	2.04e-76	0.132	-18.5005	-2.43871	1706.2	NFKB2	nuclear factor kappa B subunit 2
716	2.57e-74	2.99e-76	0.151	18.48	2.79588	7910.38	C1S	complement C1s
8809	3.76e-74	4.4e-76	0.196	-18.4592	-3.62396	2223	IL18R1	interleukin 18 receptor 1
2934	6.9e-74	8.1e-76	0.151	18.4262	2.79036	5334.65	GSN	gelsolin
57211	1.55e-73	1.82e-75	0.186	18.3823	3.41422	393.32	ADGRG6	adhesion G protein-coupled receptor G6
387758	1.83e-73	2.17e-75	0.192	18.3728	3.52693	1111.65	FIBIN	fin bud initiation factor homolog
857	2.73e-73	3.25e-75	0.233	18.3509	4.28079	3335.49	CAV1	caveolin 1
3910	4.44e-73	5.3e-75	0.151	18.3243	2.76505	15006.7	LAMA4	laminin subunit alpha 4
105369194	7.03e-73	8.41e-75	0.182	18.2991	3.32676	584.08	LOC105369194	uncharacterized LOC105369194
1294	7.45e-73	9e-75	0.137	-18.2954	-2.50557	15918.5	COL7A1	collagen type VII alpha 1 chain
8516	7.45e-73	8.98e-75	0.196	18.2955	3.58018	630.99	ITGA8	integrin subunit alpha 8
51363	8.62e-73	1.04e-74	0.169	-18.2873	-3.09082	1011.73	CHST15	carbohydrate sulfotransferase 15
26022	9.34e-73	1.14e-74	0.131	18.2827	2.40086	1937.27	TMEM98	transmembrane protein 98
113157	1.09e-72	1.33e-74	0.369	-18.2741	-6.74668	322.28	RPLP0P2	ribosomal protein lateral stalk subunit P0 pseudogene 2
5997	2.3e-72	2.82e-74	0.178	18.2331	3.24474	1610.67	RGS2	regulator of G protein signaling 2
92737	2.45e-72	3.02e-74	0.248	-18.2292	-4.51863	268.16	DNER	delta/notch like EGF repeat containing
204010	3.43e-72	4.24e-74	0.253	-18.2107	-4.59925	229.55	RPSAP52	ribosomal protein SA pseudogene 52
2570	4.21e-72	5.23e-74	0.205	-18.1992	-3.73149	291.74	GABRR2	gamma-aminobutyric acid type A receptor subunit rho2
389136	5.24e-72	6.54e-74	0.14	18.187	2.5532	1659.67	VGLL3	vestigial like family member 3
5097	1.21e-71	1.52e-73	0.271	-18.1407	-4.91738	224.54	PCDH1	protocadherin 1
57124	1.84e-71	2.32e-73	0.209	18.1175	3.78101	608.82	CD248	CD248 molecule
8324	1.93e-71	2.43e-73	0.138	18.1149	2.50687	2778.7	FZD7	frizzled class receptor 7
85450	2.49e-71	3.16e-73	0.162	-18.1005	-2.93558	4812.77	ITPRIP	inositol 1,4,5-trisphosphate receptor interacting protein
54677	2.67e-71	3.4e-73	0.206	18.0964	3.72805	566.84	CROT	carnitine O-octanoyltransferase
51313	2.89e-71	3.69e-73	0.282	18.092	5.09898	399.18	GASK1B	golgi associated kinase 1B
27242	5.59e-71	7.16e-73	0.14	18.0553	2.53598	4200.79	TNFRSF21	TNF receptor superfamily member 21
65997	6.05e-71	7.79e-73	0.252	18.0507	4.54825	245.52	RASL11B	RAS like family 11 member B
56898	8.12e-71	1.05e-72	0.169	18.0342	3.04505	830.71	BDH2	3-hydroxybutyrate dehydrogenase 2
7184	1.01e-70	1.31e-72	0.147	-18.0221	-2.65324	45721.1	HSP90B1	heat shock protein 90 beta family member 1
54360	2.01e-70	2.61e-72	0.286	17.9837	5.15147	245.52	CYTL1	cytokine like 1
152007	2.2e-70	2.87e-72	0.209	17.9785	3.76069	1280.56	GLIPR2	GLI pathogenesis related 2
493	5.7e-70	7.47e-72	0.136	17.9254	2.44141	2607.89	ATP2B4	ATPase plasma membrane Ca2+ transporting 4
3667	8.41e-70	1.11e-71	0.157	17.9035	2.80193	4539.83	IRS1	insulin receptor substrate 1
6400	1.02e-69	1.34e-71	0.141	-17.8927	-2.52827	14393.4	SEL1L	SEL1L adaptor subunit of ERAD E3 ubiquitin ligase
51312	2.02e-69	2.68e-71	0.126	-17.8542	-2.2516	3246.6	SLC25A37	solute carrier family 25 member 37
28951	2.88e-69	3.83e-71	0.151	17.8343	2.68462	726.61	TRIB2	tribbles pseudokinase 2
80210	7.76e-69	1.04e-70	0.129	-17.7785	-2.2925	3662.01	ARMC9	armadillo repeat containing 9
254228	1.58e-68	2.12e-70	0.258	17.7383	4.57124	436.85	CALHM5	calcium homeostasis modulator family member 5
112268447	2.5e-68	3.37e-70	0.206	17.7123	3.65496	466.15	LOC112268447
81035	3.04e-68	4.11e-70	0.148	-17.7012	-2.62383	935.22	COLEC12	collectin subfamily member 12
5737	4.23e-68	5.74e-70	0.168	-17.6823	-2.96818	1902.76	PTGFR	prostaglandin F receptor
11228	5.48e-68	7.45e-70	0.148	-17.6676	-2.61328	10841.7	RASSF8	Ras association domain family member 8
2444	1.08e-67	1.47e-69	0.219	17.629	3.86694	286.6	FRK	fyn related Src family tyrosine kinase
103752588	1.12e-67	1.54e-69	0.246	-17.6267	-4.3414	216.8	PACERR	PTGS2 antisense NFKB1 complex-mediated expression regulator RNA
23371	1.14e-67	1.57e-69	0.166	17.6255	2.93144	940.5	TNS2	tensin 2
149111	1.94e-67	2.68e-69	0.176	-17.5952	-3.09135	375.92	CNIH3	cornichon family AMPA receptor auxiliary protein 3
5611	2.06e-67	2.85e-69	0.16	-17.5917	-2.81138	8276.83	DNAJC3	DnaJ heat shock protein family (Hsp40) member C3
9076	4.07e-67	5.67e-69	0.227	-17.5528	-3.98382	363.68	CLDN1	claudin 1
55824	5.9e-67	8.23e-69	0.153	-17.5316	-2.68434	5608.08	PAG1	phosphoprotein membrane anchor with glycosphingolipid microdomains 1
5396	6.04e-67	8.46e-69	0.154	-17.53	-2.69268	3924.08	PRRX1	paired related homeobox 1
5125	8.49e-67	1.19e-68	0.159	17.5104	2.79231	2103.44	PCSK5	proprotein convertase subtilisin/kexin type 5
597	1.27e-66	1.79e-68	0.484	-17.4873	-8.46645	555.54	BCL2A1	BCL2 related protein A1
23034	2.35e-66	3.33e-68	0.128	-17.4519	-2.23706	7540.61	SAMD4A	sterile alpha motif domain containing 4A
64770	3.07e-66	4.36e-68	0.129	17.4365	2.25128	3002.89	CCDC14	coiled-coil domain containing 14
27303	6.45e-66	9.19e-68	0.138	17.3938	2.39873	2054.2	RBMS3	RNA binding motif single stranded interacting protein 3
100506621	7.46e-66	1.07e-67	0.213	17.3853	3.70806	410.09	LINC01279	replaced by ID 151887
3720	9.07e-66	1.3e-67	0.123	-17.3739	-2.14172	3495.13	JARID2	jumonji and AT-rich interaction domain containing 2
6751	1.34e-65	1.92e-67	0.218	-17.3515	-3.78713	747.02	SSTR1	somatostatin receptor 1
9394	1.98e-65	2.86e-67	0.169	17.3287	2.92213	2043.8	HS6ST1	heparan sulfate 6-O-sulfotransferase 1
653	1.99e-65	2.89e-67	0.28	17.3281	4.84568	474.17	BMP5	bone morphogenetic protein 5
8671	2.07e-65	3.02e-67	0.143	17.3255	2.46901	3143.33	SLC4A4	solute carrier family 4 member 4
4920	3.1e-65	4.53e-67	0.145	17.3022	2.50152	1313.3	ROR2	receptor tyrosine kinase like orphan receptor 2
10346	3.32e-65	4.86e-67	0.168	17.2981	2.90947	1008.93	TRIM22	tripartite motif containing 22
3315	1.62e-64	2.38e-66	0.198	17.2064	3.412	1805.67	HSPB1	heat shock protein family B (small) member 1
3097	1.7e-64	2.51e-66	0.137	-17.2033	-2.3564	4335.86	HIVEP2	HIVEP zinc finger 2
3363	2.88e-64	4.26e-66	0.165	-17.1726	-2.82665	481.81	HTR7	5-hydroxytryptamine receptor 7
58480	3.58e-64	5.31e-66	0.16	17.1598	2.74937	573.7	RHOU	ras homolog family member U
55806	7.08e-64	1.06e-65	0.177	17.1199	3.02428	832.78	HR	HR lysine demethylase and nuclear receptor corepressor
10584	7.87e-64	1.18e-65	0.184	17.1135	3.14947	1782.66	COLEC10	collectin subfamily member 10
7045	9.27e-64	1.39e-65	0.127	17.1038	2.17129	63860.8	TGFBI	transforming growth factor beta induced
158314	1.11e-63	1.66e-65	0.251	17.0933	4.28841	210.51	LINC00475	long intergenic non-protein coding RNA 475
25907	1.29e-63	1.95e-65	0.162	-17.0842	-2.77029	5019.17	TMEM158	transmembrane protein 158
338645	1.3e-63	1.97e-65	0.277	17.0835	4.73728	468.9	LUZP2	leucine zipper protein 2
60	1.58e-63	2.4e-65	0.153	17.0719	2.61436	52765.9	ACTB	actin beta
5627	4.12e-63	6.28e-65	0.187	17.0157	3.1865	808.37	PROS1	protein S
4147	2.48e-62	3.79e-64	0.241	16.9102	4.08311	615.37	MATN2	matrilin 2
6583	3.78e-62	5.8e-64	0.163	-16.885	-2.74704	514.2	SLC22A4	solute carrier family 22 member 4
2192	4.39e-62	6.76e-64	0.148	16.876	2.50179	5107.74	FBLN1	fibulin 1
23564	7.52e-62	1.16e-63	0.188	16.844	3.16298	902.28	DDAH2	dimethylarginine dimethylaminohydrolase 2
23336	9.67e-62	1.5e-63	0.168	-16.8289	-2.82923	680.64	SYNM	synemin
84447	1.02e-61	1.58e-63	0.176	-16.8256	-2.95983	1783.97	SYVN1	synoviolin 1
27	1.54e-61	2.4e-63	0.121	-16.8011	-2.04092	3884.23	ABL2	ABL proto-oncogene 2, non-receptor tyrosine kinase
441027	1.67e-61	2.61e-63	0.224	16.7961	3.76897	251.24	TMEM150C	transmembrane protein 150C
83987	1.75e-61	2.75e-63	0.172	16.7929	2.89418	557.34	CCDC8	coiled-coil domain containing 8
4084	2.05e-61	3.22e-63	0.149	-16.7836	-2.50863	1123.77	MXD1	MAX dimerization protein 1
84879	2.08e-61	3.28e-63	0.25	-16.7824	-4.19329	206.95	MFSD2A	MFSD2 lysolipid transporter A, lysophospholipid
80008	2.74e-61	4.34e-63	0.228	-16.7658	-3.81594	304.99	TMEM156	transmembrane protein 156
79966	4.19e-61	6.66e-63	0.169	16.7403	2.82954	545.37	SCD5	stearoyl-CoA desaturase 5
4773	4.38e-61	6.98e-63	0.208	-16.7376	-3.47712	253.77	NFATC2	nuclear factor of activated T cells 2
4919	5.7e-61	9.12e-63	0.223	16.7216	3.72472	313.67	ROR1	receptor tyrosine kinase like orphan receptor 1
55784	5.9e-61	9.46e-63	0.174	-16.7194	-2.9159	362.92	MCTP2	multiple C2 and transmembrane domain containing 2
55356	6.91e-61	1.11e-62	0.148	-16.7099	-2.47279	723.03	SLC22A15	solute carrier family 22 member 15
2621	7.82e-61	1.26e-62	0.153	16.7022	2.55004	3455.19	GAS6	growth arrest specific 6
132332	1.96e-60	3.17e-62	0.285	16.6473	4.73636	200.07	SMIM43	small integral membrane protein 43
9586	2.05e-60	3.33e-62	0.158	-16.6442	-2.63091	1686.23	CREB5	cAMP responsive element binding protein 5
130367	2.31e-60	3.76e-62	0.323	-16.637	-5.37004	192.91	SGPP2	sphingosine-1-phosphate phosphatase 2
7873	2.97e-60	4.86e-62	0.176	-16.6217	-2.92744	4185.05	MANF	mesencephalic astrocyte derived neurotrophic factor
2941	5.48e-60	8.98e-62	0.221	16.5848	3.66164	313.41	GSTA4	glutathione S-transferase alpha 4
121601	6.88e-60	1.13e-61	0.173	16.5709	2.85942	930.56	ANO4	anoctamin 4
2040	7.54e-60	1.24e-61	0.139	16.5653	2.30345	6446.24	STOM	stomatin
6414	7.65e-60	1.26e-61	0.308	16.5642	5.10955	238.61	SELENOP	selenoprotein P
2259	7.84e-60	1.3e-61	0.234	16.5625	3.87302	240.6	FGF14	fibroblast growth factor 14
64116	8.94e-60	1.49e-61	0.208	-16.5545	-3.43754	295.48	SLC39A8	solute carrier family 39 member 8
9695	1.05e-59	1.75e-61	0.135	-16.5448	-2.22729	5272.21	EDEM1	ER degradation enhancing alpha-mannosidase like protein 1
2700	1.16e-59	1.95e-61	0.14	-16.5382	-2.30905	887.29	GJA3	gap junction protein alpha 3
115701	1.24e-59	2.08e-61	0.258	16.5343	4.26386	564.69	ALPK2	alpha kinase 2
8526	1.25e-59	2.1e-61	0.154	-16.5335	-2.55114	1394.17	DGKE	diacylglycerol kinase epsilon
59339	1.26e-59	2.12e-61	0.165	16.5331	2.73496	825.04	PLEKHA2	pleckstrin homology domain containing A2
25960	1.26e-59	2.14e-61	0.153	16.5326	2.53643	3364.48	ADGRA2	adhesion G protein-coupled receptor A2
1847	1.28e-59	2.18e-61	0.176	-16.5315	-2.90864	1975.91	DUSP5	dual specificity phosphatase 5
6659	1.78e-59	3.04e-61	0.126	16.5114	2.08743	7054.66	SOX4	SRY-box transcription factor 4
80149	1.94e-59	3.32e-61	0.151	-16.506	-2.49462	1002.53	ZC3H12A	zinc finger CCCH-type containing 12A
3090	2.87e-59	4.92e-61	0.151	16.4823	2.49107	1544.16	HIC1	HIC ZBTB transcriptional repressor 1
1012	3.47e-59	5.96e-61	0.125	-16.4706	-2.05504	2193.38	CDH13	cadherin 13
9760	3.49e-59	6.01e-61	0.289	16.4701	4.75683	232.16	TOX	thymocyte selection associated high mobility group box
1827	3.62e-59	6.25e-61	0.159	-16.4678	-2.62487	6840.39	RCAN1	regulator of calcineurin 1
116150	5.93e-59	1.03e-60	0.149	-16.4377	-2.44758	2464.57	NUS1	NUS1 dehydrodolichyl diphosphate synthase subunit
2273	7.07e-59	1.23e-60	0.137	16.4269	2.24493	3661.99	FHL1	four and a half LIM domains 1
5507	9.09e-59	1.58e-60	0.187	16.4115	3.06895	3109.34	PPP1R3C	protein phosphatase 1 regulatory subunit 3C
4792	1.32e-58	2.31e-60	0.13	-16.3884	-2.13416	2834.73	NFKBIA	NFKB inhibitor alpha
441631	3.03e-58	5.3e-60	0.161	16.3379	2.62407	536.56	TSPAN11	tetraspanin 11
6925	3.67e-58	6.46e-60	0.131	16.3259	2.1386	2335.76	TCF4	transcription factor 4
4237	3.83e-58	6.74e-60	0.161	16.3233	2.62089	660.07	MFAP2	microfibril associated protein 2
5099	7.93e-58	1.4e-59	0.212	16.2786	3.45549	449.72	PCDH7	protocadherin 7
23052	7.97e-58	1.41e-59	0.22	16.2781	3.5878	778.68	ENDOD1	endonuclease domain containing 1
284069	9.19e-58	1.63e-59	0.191	16.2692	3.10734	360.42	FAM171A2	family with sequence similarity 171 member A2
3925	2.07e-57	3.69e-59	0.161	16.2192	2.61881	1278.37	STMN1	stathmin 1
4016	2.07e-57	3.69e-59	0.166	16.2192	2.68636	1255.25	LOXL1	lysyl oxidase like 1
3908	2.74e-57	4.92e-59	0.138	16.2016	2.24324	1770.44	LAMA2	laminin subunit alpha 2
1528	2.74e-57	4.9e-59	0.168	16.2017	2.72355	455.88	CYB5A	cytochrome b5 type A
3290	3.17e-57	5.7e-59	0.166	-16.1924	-2.68496	556.91	HSD11B1	hydroxysteroid 11-beta dehydrogenase 1
51466	3.48e-57	6.28e-59	0.17	16.1865	2.74362	414.38	EVL	Enah/Vasp-like
23671	3.51e-57	6.35e-59	0.216	-16.1858	-3.49975	213.57	TMEFF2	transmembrane protein with EGF like and two follistatin like domains 2
79987	4.75e-57	8.63e-59	0.126	16.1669	2.03097	11962	SVEP1	sushi, von Willebrand factor type A, EGF and pentraxin domain containing 1
57091	5.97e-57	1.09e-58	0.263	16.1527	4.2461	296.32	CASS4	Cas scaffold protein family member 4
6546	1.02e-56	1.86e-58	0.124	16.1195	1.99813	4876.91	SLC8A1	solute carrier family 8 member A1
5971	1.78e-56	3.26e-58	0.16	-16.0849	-2.57828	780.12	RELB	RELB proto-oncogene, NF-kB subunit
10231	1.88e-56	3.44e-58	0.221	16.0814	3.55058	242.21	RCAN2	regulator of calcineurin 2
55351	2.16e-56	3.98e-58	0.19	16.0724	3.05	305.14	STK32B	serine/threonine kinase 32B
80315	2.36e-56	4.35e-58	0.136	-16.067	-2.19207	2271.65	CPEB4	cytoplasmic polyadenylation element binding protein 4
19	2.74e-56	5.07e-58	0.141	-16.0575	-2.2651	17819.8	ABCA1	ATP binding cassette subfamily A member 1
408	3.78e-56	7.01e-58	0.162	16.0374	2.59919	634.43	ARRB1	arrestin beta 1
1293	1.34e-55	2.49e-57	0.128	15.9585	2.04316	138450	COL6A3	collagen type VI alpha 3 chain
51561	1.45e-55	2.71e-57	0.278	-15.9531	-4.42967	219.96	IL23A	interleukin 23 subunit alpha
3202	2.65e-55	4.97e-57	0.155	15.9153	2.46786	571.05	HOXA5	homeobox A5
152573	2.84e-55	5.32e-57	0.311	15.9109	4.94262	196.1	SHISA3	shisa family member 3
25976	4.2e-55	7.9e-57	0.129	-15.8862	-2.0529	6964.28	TIPARP	TCDD inducible poly(ADP-ribose) polymerase
23500	5.05e-55	9.51e-57	0.15	15.8745	2.38165	664.13	DAAM2	dishevelled associated activator of morphogenesis 2
231	5.67e-55	1.07e-56	0.157	-15.867	-2.48819	6556.16	AKR1B1	aldo-keto reductase family 1 member B
8991	7.19e-55	1.36e-56	0.19	15.852	3.01336	459.3	SELENBP1	selenium binding protein 1
9966	9.2e-55	1.75e-56	0.213	-15.8363	-3.36617	1840.56	TNFSF15	TNF superfamily member 15
84230	9.73e-55	1.85e-56	0.146	-15.8326	-2.30658	2565.07	LRRC8C	leucine rich repeat containing 8 VRAC subunit C
9747	9.84e-55	1.88e-56	0.128	15.8317	2.023	2599.36	TCAF1	TRPM8 channel associated factor 1
2064	1e-54	1.92e-56	0.139	15.8303	2.19654	1303.36	ERBB2	erb-b2 receptor tyrosine kinase 2
5768	1.31e-54	2.52e-56	0.133	15.8134	2.11077	42368.1	QSOX1	quiescin sulfhydryl oxidase 1
93556	1.93e-54	3.71e-56	0.195	15.7888	3.08514	549.54	EGFEM1P	EGF like and EMI domain containing 1, pseudogene
29767	2.25e-54	4.34e-56	0.205	15.779	3.23176	415.46	TMOD2	tropomodulin 2
54331	4.45e-54	8.62e-56	0.192	15.7356	3.02552	607.89	GNG2	G protein subunit gamma 2
2308	4.94e-54	9.58e-56	0.203	-15.7289	-3.19573	334.5	FOXO1	forkhead box O1
2255	5.77e-54	1.12e-55	0.191	15.7188	2.99812	758.67	FGF10	fibroblast growth factor 10
55504	5.77e-54	1.13e-55	0.145	15.7187	2.28017	5029.76	TNFRSF19	TNF receptor superfamily member 19
84159	8.24e-54	1.61e-55	0.14	15.696	2.2019	9834.82	ARID5B	AT-rich interaction domain 5B
5754	9.67e-54	1.9e-55	0.136	15.6857	2.1331	6872.24	PTK7	protein tyrosine kinase 7 (inactive)
79572	1.21e-53	2.38e-55	0.164	-15.6713	-2.57018	14497.5	ATP13A3	ATPase 13A3
23255	1.61e-53	3.16e-55	0.152	15.6531	2.37602	1237.84	MTCL1	microtubule crosslinking factor 1
10398	1.62e-53	3.19e-55	0.188	15.6525	2.94821	2379.66	MYL9	myosin light chain 9
9854	1.63e-53	3.22e-55	0.166	-15.6519	-2.59772	615.39	C2CD2L	C2CD2 like
54210	2.32e-53	4.61e-55	0.217	-15.6291	-3.38898	739.24	TREM1	triggering receptor expressed on myeloid cells 1
3738	2.69e-53	5.35e-55	0.249	-15.6197	-3.89444	302.84	KCNA3	potassium voltage-gated channel subfamily A member 3
3778	3.38e-53	6.75e-55	0.159	-15.6048	-2.47851	1293.16	KCNMA1	potassium calcium-activated channel subfamily M alpha 1
57509	3.73e-53	7.46e-55	0.164	15.5985	2.55476	634.27	MTUS1	microtubule associated scaffold protein 1
1809	4.62e-53	9.27e-55	0.174	15.5846	2.70503	1492.69	DPYSL3	dihydropyrimidinase like 3
5654	6.99e-53	1.4e-54	0.126	15.558	1.95727	3175.5	HTRA1	HtrA serine peptidase 1
23046	7.25e-53	1.46e-54	0.266	-15.5555	-4.13081	169.28	KIF21B	kinesin family member 21B
2619	1.04e-52	2.11e-54	0.184	15.532	2.86385	726.7	GAS1	growth arrest specific 1
283987	1.04e-52	2.11e-54	0.227	-15.5318	-3.52227	312.85	HID1	HID1 domain containing
11257	1.11e-52	2.25e-54	0.264	15.5277	4.09944	266.25	TP53TG1	TP53 target 1
688	1.15e-52	2.34e-54	0.192	-15.5254	-2.98317	381.52	KLF5	KLF transcription factor 5
203259	1.27e-52	2.59e-54	0.152	-15.5187	-2.36653	1316.35	FAM219A	family with sequence similarity 219 member A
7052	1.41e-52	2.87e-54	0.144	15.5121	2.2401	2784.26	TGM2	transglutaminase 2
1160	1.44e-52	2.96e-54	0.143	-15.5102	-2.22446	873.82	CKMT2	creatine kinase, mitochondrial 2
197259	1.83e-52	3.77e-54	0.15	-15.4947	-2.3176	697.69	MLKL	mixed lineage kinase domain like pseudokinase
171024	1.87e-52	3.85e-54	0.24	15.4934	3.71983	372.46	SYNPO2	synaptopodin 2
3140	2.62e-52	5.41e-54	0.207	15.4714	3.20967	226.5	MR1	major histocompatibility complex, class I-related
10560	4.55e-52	9.42e-54	0.157	-15.4357	-2.42538	963.01	SLC19A2	solute carrier family 19 member 2
2037	4.93e-52	1.02e-53	0.162	15.4304	2.50529	4553.01	EPB41L2	erythrocyte membrane protein band 4.1 like 2
25959	5.64e-52	1.17e-53	0.132	15.4216	2.03713	5973.3	KANK2	KN motif and ankyrin repeat domains 2
10085	6.27e-52	1.31e-53	0.131	15.4145	2.02519	4746.31	EDIL3	EGF like repeats and discoidin domains 3
490	6.9e-52	1.44e-53	0.136	-15.4082	-2.09765	10423.3	ATP2B1	ATPase plasma membrane Ca2+ transporting 1
3755	7.53e-52	1.58e-53	0.198	-15.4025	-3.05289	2007.93	KCNG1	potassium voltage-gated channel modifier subfamily G member 1
3552	7.58e-52	1.59e-53	0.307	-15.4019	-4.73328	204.36	IL1A	interleukin 1 alpha
90226	7.62e-52	1.6e-53	0.261	-15.4013	-4.01985	177.9	UCN2	urocortin 2
9423	7.7e-52	1.62e-53	0.219	-15.4005	-3.37472	206.9	NTN1	netrin 1
57484	8.19e-52	1.73e-53	0.148	15.3964	2.27558	819.05	RNF150	ring finger protein 150
1534	1.38e-51	2.92e-53	0.159	-15.3624	-2.44079	1110.8	CYB561	cytochrome b561
10950	1.43e-51	3.04e-53	0.151	-15.3599	-2.32252	752.64	BTG3	BTG anti-proliferation factor 3
5176	1.44e-51	3.07e-53	0.178	15.3593	2.73871	1155.06	SERPINF1	serpin family F member 1
3676	1.65e-51	3.53e-53	0.18	15.3502	2.75983	601.79	ITGA4	integrin subunit alpha 4
56731	1.79e-51	3.83e-53	0.172	15.3448	2.639	573.33	SLC2A4RG	SLC2A4 regulator
9064	2.43e-51	5.2e-53	0.169	15.3251	2.58722	359.24	MAP3K6	mitogen-activated protein kinase kinase kinase 6
1462	3.06e-51	6.57e-53	0.157	15.3099	2.40773	23782.5	VCAN	versican
93664	7.59e-51	1.63e-52	0.172	-15.2505	-2.61571	395.16	CADPS2	calcium dependent secretion activator 2
4239	9.04e-51	1.95e-52	0.153	15.2389	2.33831	5345.32	MFAP4	microfibril associated protein 4
8061	1.07e-50	2.32e-52	0.163	-15.2276	-2.48348	555.1	FOSL1	FOS like 1, AP-1 transcription factor subunit
5010	1.32e-50	2.87e-52	0.214	15.2137	3.25591	333.73	CLDN11	claudin 11
387914	1.35e-50	2.93e-52	0.262	-15.2124	-3.98756	238.05	SHISA2	shisa family member 2
2710	1.75e-50	3.81e-52	0.212	-15.1951	-3.22855	7963.91	GK	glycerol kinase
51665	2.06e-50	4.49e-52	0.126	-15.1844	-1.91493	2606.58	ASB1	ankyrin repeat and SOCS box containing 1
6327	2.25e-50	4.93e-52	0.283	15.1782	4.30301	179.26	SCN2B	sodium voltage-gated channel beta subunit 2
51726	2.29e-50	5.02e-52	0.154	-15.1771	-2.3382	3895.96	DNAJB11	DnaJ heat shock protein family (Hsp40) member B11
2760	2.78e-50	6.1e-52	0.152	15.1642	2.29839	586.54	GM2A	ganglioside GM2 activator
11346	3.01e-50	6.63e-52	0.163	15.1588	2.47108	819.08	SYNPO	synaptopodin
64236	3.06e-50	6.75e-52	0.186	15.1576	2.82233	1248.09	PDLIM2	PDZ and LIM domain 2
2	3.21e-50	7.1e-52	0.153	15.1542	2.31142	33690.8	A2M	alpha-2-macroglobulin
8434	3.23e-50	7.16e-52	0.151	15.1538	2.29424	1854.15	RECK	reversion inducing cysteine rich protein with kazal motifs
8463	3.57e-50	7.92e-52	0.145	15.1471	2.19331	1027.92	TEAD2	TEA domain transcription factor 2
81553	7.02e-50	1.56e-51	0.22	15.1024	3.32364	214.11	CYRIA	CYFIP related Rac1 interactor A
57000	7.69e-50	1.72e-51	0.17	15.0961	2.56155	409.75	GSN-AS1	GSN antisense RNA 1
5277	7.94e-50	1.78e-51	0.186	-15.0939	-2.80746	802.22	PIGA	phosphatidylinositol glycan anchor biosynthesis class A
4837	2.19e-49	4.92e-51	0.2	15.0266	3.00394	1015.3	NNMT	nicotinamide N-methyltransferase
127435	4.97e-49	1.12e-50	0.288	14.9721	4.30778	191.1	PODN	podocan
25878	5.38e-49	1.21e-50	0.185	14.9668	2.77629	900.51	MXRA5	matrix remodeling associated 5
11123	5.61e-49	1.27e-50	0.222	14.9638	3.31663	264.75	RCAN3	RCAN family member 3
10263	5.84e-49	1.32e-50	0.159	-14.961	-2.38231	678.69	CDK2AP2	cyclin dependent kinase 2 associated protein 2
554202	5.94e-49	1.35e-50	0.158	-14.9597	-2.36183	492.54	MIR31HG	MIR31 host gene
5064	6.39e-49	1.45e-50	0.185	14.9547	2.76735	394.2	PALM	paralemmin
11328	6.63e-49	1.51e-50	0.131	14.9521	1.96288	3727.09	FKBP9	FKBP prolyl isomerase 9
9124	7.9e-49	1.8e-50	0.167	14.9403	2.49773	1367.68	PDLIM1	PDZ and LIM domain 1
83660	9.43e-49	2.16e-50	0.133	14.9283	1.98203	1574.33	TLN2	talin 2
378805	1.02e-48	2.34e-50	0.137	-14.9229	-2.03996	1438.87	LINC-PINT	long intergenic non-protein coding RNA, p53 induced transcript
441024	1.13e-48	2.61e-50	0.163	-14.9157	-2.42699	894.59	MTHFD2L	methylenetetrahydrofolate dehydrogenase (NADP+ dependent) 2 like
5118	1.26e-48	2.89e-50	0.176	14.9088	2.62976	1379.5	PCOLCE	procollagen C-endopeptidase enhancer
65124	1.58e-48	3.65e-50	0.149	-14.8932	-2.22314	1429.29	SOWAHC	sosondowah ankyrin repeat domain family member C
4091	1.64e-48	3.8e-50	0.198	14.8905	2.94433	322.44	SMAD6	SMAD family member 6
8508	1.71e-48	3.96e-50	0.159	14.8877	2.36997	834.01	NIPSNAP1	nipsnap homolog 1
10602	2.81e-48	6.53e-50	0.22	14.8543	3.27472	1329.57	CDC42EP3	CDC42 effector protein 3
9066	2.89e-48	6.73e-50	0.297	-14.8522	-4.41776	136.76	SYT7	synaptotagmin 7
8611	3.07e-48	7.15e-50	0.154	14.8482	2.2818	1137.47	PLPP1	phospholipid phosphatase 1
5021	3.4e-48	7.95e-50	0.201	14.841	2.97799	351.39	OXTR	oxytocin receptor
79940	3.59e-48	8.42e-50	0.164	-14.8372	-2.4303	1395.97	LINC00472	long intergenic non-protein coding RNA 472
93166	3.62e-48	8.49e-50	0.211	14.8366	3.1241	221.5	PRDM6	PR/SET domain 6
8835	3.81e-48	8.96e-50	0.146	-14.833	-2.17148	1617.27	SOCS2	suppressor of cytokine signaling 2
728264	4.27e-48	1.01e-49	0.401	14.8253	5.94621	187.84	CARMN	cardiac mesoderm enhancer-associated non-coding RNA
388125	4.31e-48	1.02e-49	0.512	-14.8245	-7.58811	272.9	C2CD4B	C2 calcium dependent domain containing 4B
920	5.08e-48	1.2e-49	0.197	14.8133	2.91928	279.94	CD4	CD4 molecule
6781	7.68e-48	1.82e-49	0.366	-14.7853	-5.41691	54166.2	STC1	stanniocalcin 1
100507632	1.11e-47	2.64e-49	0.205	14.7604	3.02403	359.83	LINC00968	long intergenic non-protein coding RNA 968
7804	1.34e-47	3.2e-49	0.192	-14.7474	-2.83773	930.73	LRP8	LDL receptor related protein 8
27350	1.5e-47	3.59e-49	0.186	14.7396	2.74092	299.63	APOBEC3C	apolipoprotein B mRNA editing enzyme catalytic subunit 3C
81832	1.56e-47	3.74e-49	0.196	-14.7369	-2.88115	312.29	NETO1	neuropilin and tolloid like 1
10468	2.12e-47	5.07e-49	0.174	-14.7162	-2.5535	14349.4	FST	follistatin
4862	2.58e-47	6.18e-49	0.146	-14.7028	-2.14536	724.73	NPAS2	neuronal PAS domain protein 2
2946	2.77e-47	6.66e-49	0.185	14.6978	2.7142	273.9	GSTM2	glutathione S-transferase mu 2
219623	2.89e-47	6.96e-49	0.216	14.6948	3.17891	254.11	TMEM26	transmembrane protein 26
3709	4.68e-47	1.13e-48	0.13	-14.6619	-1.9003	1494.19	ITPR2	inositol 1,4,5-trisphosphate receptor type 2
1903	4.77e-47	1.15e-48	0.138	14.6605	2.02121	2261.23	S1PR3	sphingosine-1-phosphate receptor 3
84707	4.8e-47	1.16e-48	0.332	-14.66	-4.86198	146.83	BEX2	brain expressed X-linked 2
5493	5.42e-47	1.32e-48	0.235	14.6515	3.44816	273.11	PPL	periplakin
7832	5.53e-47	1.35e-48	0.229	14.65	3.35626	447.68	BTG2	BTG anti-proliferation factor 2
79627	6.74e-47	1.64e-48	0.154	-14.6364	-2.25806	6703.29	OGFRL1	opioid growth factor receptor like 1
6446	8.03e-47	1.96e-48	0.144	14.6244	2.11102	4580.92	SGK1	serum/glucocorticoid regulated kinase 1
64762	1.1e-46	2.69e-48	0.158	-14.6029	-2.31012	2567.05	GAREM1	GRB2 associated regulator of MAPK1 subtype 1
6910	1.15e-46	2.81e-48	0.162	14.5999	2.36926	613.25	TBX5	T-box transcription factor 5
64215	1.22e-46	2.99e-48	0.135	-14.5956	-1.97033	1752.34	DNAJC1	DnaJ heat shock protein family (Hsp40) member C1
2555	1.25e-46	3.08e-48	0.172	-14.5937	-2.50568	1248.63	GABRA2	gamma-aminobutyric acid type A receptor subunit alpha2
100129792	1.26e-46	3.11e-48	0.31	14.5932	4.52429	156.66	CCDC152	coiled-coil domain containing 152
9666	1.52e-46	3.76e-48	0.198	14.5801	2.88581	367.88	DZIP3	DAZ interacting zinc finger protein 3
2152	1.71e-46	4.25e-48	0.19	14.5718	2.77047	9688.27	F3	coagulation factor III, tissue factor
100505994	3.67e-46	9.12e-48	0.238	-14.5195	-3.46146	170.72	LUCAT1	lung cancer associated transcript 1
6330	4.02e-46	1e-47	0.194	14.5132	2.81656	379.64	SCN4B	sodium voltage-gated channel beta subunit 4
122953	4.29e-46	1.07e-47	0.158	14.5085	2.29652	1027.41	JDP2	Jun dimerization protein 2
105378726	4.65e-46	1.16e-47	0.232	-14.5029	-3.36713	257.76	LOC105378726	uncharacterized LOC105378726
51303	6.79e-46	1.7e-47	0.137	-14.4767	-1.98437	1089.51	FKBP11	FKBP prolyl isomerase 11
107986633	7.27e-46	1.82e-47	0.195	14.4719	2.82212	401.95	LOC107986633	uncharacterized LOC107986633
3434	7.29e-46	1.83e-47	0.297	14.4715	4.30191	157.07	IFIT1	interferon induced protein with tetratricopeptide repeats 1
79960	8.14e-46	2.05e-47	0.142	14.4639	2.05917	1817.22	JADE1	jade family PHD finger 1
23362	8.24e-46	2.08e-47	0.134	14.4628	1.93361	3549.67	PSD3	pleckstrin and Sec7 domain containing 3
387496	8.49e-46	2.15e-47	0.227	14.4607	3.28123	310.72	RASL11A	RAS like family 11 member A
10335	9.06e-46	2.3e-47	0.401	14.456	5.79558	1575.64	IRAG1	inositol 1,4,5-triphosphate receptor associated 1
2180	1.52e-45	3.87e-47	0.146	-14.4201	-2.10657	2193.23	ACSL1	acyl-CoA synthetase long chain family member 1
9843	1.52e-45	3.87e-47	0.167	14.42	2.40811	392.1	HEPH	hephaestin
3912	1.54e-45	3.92e-47	0.129	14.4192	1.85351	20075.1	LAMB1	laminin subunit beta 1
130497	1.75e-45	4.48e-47	0.231	14.41	3.32257	297.74	OSR1	odd-skipped related transcription factor 1
8869	2.52e-45	6.44e-47	0.192	14.3849	2.76065	386.47	ST3GAL5	ST3 beta-galactoside alpha-2,3-sialyltransferase 5
57523	2.58e-45	6.6e-47	0.169	14.3831	2.43498	704.88	NYNRIN	NYN domain and retroviral integrase containing
85464	2.85e-45	7.31e-47	0.194	14.3761	2.78698	1522.93	SSH2	slingshot protein phosphatase 2
10381	3.95e-45	1.02e-46	0.185	14.3532	2.66148	1209.3	TUBB3	tubulin beta 3 class III
54843	4.01e-45	1.03e-46	0.216	14.3521	3.10164	815.86	SYTL2	synaptotagmin like 2
119391	5.08e-45	1.31e-46	0.164	-14.3355	-2.35733	383.3	GSTO2	glutathione S-transferase omega 2
2069	6.13e-45	1.59e-46	0.178	-14.3224	-2.55257	10968.7	EREG	epiregulin
23612	6.33e-45	1.64e-46	0.155	14.32	2.2155	1566.13	PHLDA3	pleckstrin homology like domain family A member 3
54492	7.36e-45	1.91e-46	0.233	14.3094	3.33271	183.61	NEURL1B	neuralized E3 ubiquitin protein ligase 1B
4891	8.72e-45	2.27e-46	0.129	-14.2974	-1.84303	2793.71	SLC11A2	solute carrier family 11 member 2
373156	9.61e-45	2.51e-46	0.148	14.2906	2.11051	949.85	GSTK1	glutathione S-transferase kappa 1
10875	1.16e-44	3.04e-46	0.16	14.2771	2.27825	1896.42	FGL2	fibrinogen like 2
123606	1.94e-44	5.07e-46	0.146	-14.2414	-2.07464	940.93	NIPA1	NIPA magnesium transporter 1
143888	1.94e-44	5.1e-46	0.167	14.241	2.38094	904.97	POGLUT3	protein O-glucosyltransferase 3
771	2.3e-44	6.05e-46	0.138	-14.229	-1.9636	1299.58	CA12	carbonic anhydrase 12
50640	3.12e-44	8.21e-46	0.147	-14.2077	-2.08278	2883.97	PNPLA8	patatin like phospholipase domain containing 8
54751	3.46e-44	9.14e-46	0.161	14.2002	2.29208	3447.46	FBLIM1	filamin binding LIM protein 1
55454	3.63e-44	9.61e-46	0.132	-14.1966	-1.87512	4076.25	CSGALNACT2	chondroitin sulfate N-acetylgalactosaminyltransferase 2
79026	3.63e-44	9.6e-46	0.136	14.1967	1.93721	48133.7	AHNAK	AHNAK nucleoprotein
489	3.69e-44	9.79e-46	0.221	-14.1954	-3.14007	604.73	ATP2A3	ATPase sarcoplasmic/endoplasmic reticulum Ca2+ transporting 3
9249	4.45e-44	1.18e-45	0.161	14.1821	2.28903	940.94	DHRS3	dehydrogenase/reductase 3
1013	5.28e-44	1.4e-45	0.267	-14.17	-3.7867	141.77	CDH15	cadherin 15
8510	5.4e-44	1.44e-45	0.199	14.1683	2.8254	245.47	MMP23B	matrix metallopeptidase 23B
80216	5.51e-44	1.47e-45	0.179	14.1667	2.53088	310.94	ALPK1	alpha kinase 1
26040	5.75e-44	1.54e-45	0.187	14.1635	2.65286	773.49	SETBP1	SET binding protein 1
148641	6.41e-44	1.72e-45	0.221	-14.1558	-3.12532	327.81	SLC35F3	solute carrier family 35 member F3
51435	6.89e-44	1.85e-45	0.142	14.1507	2.00754	880.11	SCARA3	scavenger receptor class A member 3
54434	6.93e-44	1.87e-45	0.144	-14.1501	-2.03972	6167.94	SSH1	slingshot protein phosphatase 1
57493	8.21e-44	2.22e-45	0.151	14.138	2.13141	3685.23	HEG1	heart development protein with EGF like domains 1
2199	9.38e-44	2.54e-45	0.184	14.1285	2.60457	314.98	FBLN2	fibulin 2
84883	1.15e-43	3.12e-45	0.136	-14.1138	-1.92072	1607.39	AIFM2	apoptosis inducing factor mitochondria associated 2
114757	1.26e-43	3.42e-45	0.176	14.1075	2.47683	1180.36	CYGB	cytoglobin
4864	1.51e-43	4.1e-45	0.144	-14.0947	-2.03049	2517.17	NPC1	NPC intracellular cholesterol transporter 1
23220	1.76e-43	4.79e-45	0.16	14.0836	2.24716	1260.01	DTX4	deltex E3 ubiquitin ligase 4
2242	1.95e-43	5.32e-45	0.192	14.0762	2.70175	236.11	FES	FES proto-oncogene, tyrosine kinase
57761	2.4e-43	6.57e-45	0.219	-14.0613	-3.0733	4834.47	TRIB3	tribbles pseudokinase 3
7373	2.62e-43	7.16e-45	0.205	14.0552	2.87633	3151.26	COL14A1	collagen type XIV alpha 1 chain
800	2.78e-43	7.63e-45	0.196	14.0506	2.74957	9481.96	CALD1	caldesmon 1
111064646	3.85e-43	1.06e-44	0.188	14.0275	2.64414	669.59	TPM1-AS	TPM1 antisense RNA
148398	4.46e-43	1.23e-44	0.165	14.0169	2.30641	647.46	SAMD11	sterile alpha motif domain containing 11
5271	5.31e-43	1.46e-44	0.146	-14.0045	-2.03877	1370.63	SERPINB8	serpin family B member 8
10404	5.33e-43	1.47e-44	0.194	14.0039	2.72274	385.42	CPQ	carboxypeptidase Q
158471	5.33e-43	1.47e-44	0.173	14.004	2.42073	422.77	PRUNE2	prune homolog 2 with BCH domain
105371366	5.72e-43	1.58e-44	0.261	-13.9988	-3.6501	145.31	LOC105371366	uncharacterized LOC105371366
64208	6.91e-43	1.92e-44	0.175	-13.9852	-2.44833	339.52	POPDC3	popeye domain containing 3
56265	8.29e-43	2.3e-44	0.221	13.9722	3.08145	211.07	CPXM1	carboxypeptidase X, M14 family member 1
4320	9.65e-43	2.69e-44	0.222	13.9612	3.10057	191.13	MMP11	matrix metallopeptidase 11
80704	1.14e-42	3.18e-44	0.282	-13.9492	-3.93768	128.12	SLC19A3	solute carrier family 19 member 3
79839	1.25e-42	3.49e-44	0.242	13.9426	3.37586	219.01	CCDC102B	coiled-coil domain containing 102B
10019	1.38e-42	3.87e-44	0.123	-13.9352	-1.71236	2492.09	SH2B3	SH2B adaptor protein 3
64061	1.62e-42	4.54e-44	0.15	-13.9238	-2.08539	1604.04	TSPYL2	TSPY like 2
55608	1.64e-42	4.6e-44	0.148	-13.9229	-2.05772	25433.5	ANKRD10	ankyrin repeat domain 10
8905	2.16e-42	6.07e-44	0.158	-13.903	-2.19969	1667.61	AP1S2	adaptor related protein complex 1 subunit sigma 2
3306	2.26e-42	6.37e-44	0.176	13.8996	2.44116	934.58	HSPA2	heat shock protein family A (Hsp70) member 2
6451	2.71e-42	7.66e-44	0.18	13.8864	2.50419	1140.75	SH3BGRL	SH3 domain binding glutamate rich protein like
22998	2.98e-42	8.42e-44	0.144	13.8796	1.99454	1105.4	LIMCH1	LIM and calponin homology domains 1
1289	3.11e-42	8.81e-44	0.126	13.8763	1.75041	5314.73	COL5A1	collagen type V alpha 1 chain
2977	3.28e-42	9.31e-44	0.229	-13.8724	-3.18338	223.42	GUCY1A2	guanylate cyclase 1 soluble subunit alpha 2
162989	4.66e-42	1.33e-43	0.157	-13.847	-2.17208	988.17	DEDD2	death effector domain containing 2
7168	4.66e-42	1.33e-43	0.216	13.8469	2.9844	8110.19	TPM1	tropomyosin 1
55089	4.77e-42	1.36e-43	0.301	13.8451	4.17257	181.48	SLC38A4	solute carrier family 38 member 4
100506178	4.85e-42	1.39e-43	0.264	-13.8437	-3.65993	141.12	STEAP1B-AS1	STEAP1B antisense RNA 1
8532	5.01e-42	1.44e-43	0.172	13.8413	2.37591	482.29	CPZ	carboxypeptidase Z
9256	6.86e-42	1.97e-43	0.229	13.8186	3.15813	192.76	TSPOAP1	TSPO associated protein 1
57507	7.22e-42	2.07e-43	0.15	13.8148	2.06947	878.48	ZNF608	zinc finger protein 608
10026	7.32e-42	2.11e-43	0.202	13.8137	2.78545	610.37	PIGK	phosphatidylinositol glycan anchor biosynthesis class K
102724584	9.71e-42	2.8e-43	0.188	-13.7931	-2.59819	482.08	LOC102724584
79174	1.07e-41	3.08e-43	0.14	-13.7863	-1.93488	2465.92	CRELD2	cysteine rich with EGF like domains 2
112268155	1.42e-41	4.1e-43	0.131	-13.7657	-1.79858	2441.6	LOC112268155
116496	1.59e-41	4.62e-43	0.211	-13.7571	-2.9026	5489.11	NIBAN1	niban apoptosis regulator 1
1288	1.85e-41	5.37e-43	0.132	13.7462	1.81714	3928.14	COL4A6	collagen type IV alpha 6 chain
1953	1.88e-41	5.48e-43	0.208	13.7448	2.85403	448.3	MEGF6	multiple EGF like domains 6
2674	2.11e-41	6.16e-43	0.175	13.7362	2.40356	361.14	GFRA1	GDNF family receptor alpha 1
27090	2.38e-41	6.96e-43	0.173	-13.7274	-2.37248	1243.22	ST6GALNAC4	ST6 N-acetylgalactosaminide alpha-2,6-sialyltransferase 4
135	2.67e-41	7.8e-43	0.32	-13.7191	-4.39521	128.47	ADORA2A	adenosine A2a receptor
83937	2.75e-41	8.05e-43	0.197	13.7168	2.69618	251.03	RASSF4	Ras association domain family member 4
9173	3.96e-41	1.16e-42	0.514	-13.6903	-7.042	187.43	IL1RL1	interleukin 1 receptor like 1
9197	3.97e-41	1.17e-42	0.151	-13.6899	-2.06453	3745.37	SLC33A1	solute carrier family 33 member 1
29925	4.12e-41	1.21e-42	0.151	-13.687	-2.07173	1795.09	GMPPB	GDP-mannose pyrophosphorylase B
9159	5.24e-41	1.54e-42	0.213	13.6695	2.90947	4464.33	PCSK7	proprotein convertase subtilisin/kexin type 7
88455	5.28e-41	1.56e-42	0.157	13.6687	2.14907	1890.82	ANKRD13A	ankyrin repeat domain 13A
10410	7.4e-41	2.19e-42	0.167	13.644	2.27248	3512.51	IFITM3	interferon induced transmembrane protein 3
196740	7.79e-41	2.31e-42	0.161	13.6402	2.20141	607.54	VSTM4	V-set and transmembrane domain containing 4
3553	8.88e-41	2.64e-42	0.504	-13.6304	-6.87424	5261.34	IL1B	interleukin 1 beta
5480	8.88e-41	2.64e-42	0.175	13.6304	2.386	514.49	PPIC	peptidylprolyl isomerase C
9069	8.92e-41	2.66e-42	0.136	-13.6299	-1.85661	1286	CLDN12	claudin 12
3728	9.49e-41	2.83e-42	0.195	13.6253	2.66168	2050.65	JUP	junction plakoglobin
79625	1e-40	3e-42	0.304	-13.621	-4.13532	125.24	NDNF	neuron derived neurotrophic factor
4255	1.04e-40	3.12e-42	0.155	13.6183	2.11322	549.75	MGMT	O-6-methylguanine-DNA methyltransferase
2114	1.25e-40	3.73e-42	0.126	-13.6051	-1.70782	8649.67	ETS2	ETS proto-oncogene 2, transcription factor
54676	1.52e-40	4.55e-42	0.142	-13.5906	-1.92493	3671.86	GTPBP2	GTP binding protein 2
1767	1.53e-40	4.6e-42	0.133	13.5898	1.80964	1948.11	DNAH5	dynein axonemal heavy chain 5
56255	1.8e-40	5.42e-42	0.136	-13.5778	-1.85136	3591.54	TMX4	thioredoxin related transmembrane protein 4
27202	1.96e-40	5.92e-42	0.447	-13.5713	-6.06138	138.27	C5AR2	complement C5a receptor 2
6197	2.07e-40	6.26e-42	0.136	-13.5673	-1.85099	4260.32	RPS6KA3	ribosomal protein S6 kinase A3
1837	2.17e-40	6.59e-42	0.183	-13.5636	-2.48397	281	DTNA	dystrobrevin alpha
144571	2.36e-40	7.17e-42	0.176	13.5573	2.38778	721.53	A2M-AS1	A2M antisense RNA 1
23102	2.55e-40	7.75e-42	0.138	13.5516	1.87451	2576.36	TBC1D2B	TBC1 domain family member 2B
3706	2.73e-40	8.32e-42	0.233	-13.5464	-3.16072	188.88	ITPKA	inositol-trisphosphate 3-kinase A
132671	2.79e-40	8.51e-42	0.19	13.5447	2.57659	246.1	SPATA18	spermatogenesis associated 18
11259	3.9e-40	1.19e-41	0.173	13.52	2.33938	2553.88	FILIP1L	filamin A interacting protein 1 like
55222	4.65e-40	1.42e-41	0.231	13.507	3.12314	209.2	LRRC20	leucine rich repeat containing 20
170689	4.68e-40	1.43e-41	0.256	13.5063	3.45311	280.03	ADAMTS15	ADAM metallopeptidase with thrombospondin type 1 motif 15
26872	5.17e-40	1.59e-41	0.21	-13.499	-2.8318	280.53	STEAP1	STEAP family member 1
57580	6.91e-40	2.12e-41	0.187	-13.4774	-2.52359	529.68	PREX1	phosphatidylinositol-3,4,5-trisphosphate dependent Rac exchange factor 1
6653	7.03e-40	2.16e-41	0.229	13.476	3.08769	565.89	SORL1	sortilin related receptor 1
822	7.33e-40	2.26e-41	0.198	13.4728	2.67009	448.01	CAPG	capping actin protein, gelsolin like
4345	8.32e-40	2.57e-41	0.39	13.4634	5.25199	131.2	CD200	CD200 molecule
23180	9.74e-40	3.01e-41	0.136	13.4516	1.8318	2326.55	RFTN1	raftlin, lipid raft linker 1
2729	1.21e-39	3.76e-41	0.13	13.4352	1.74313	2128.05	GCLC	glutamate-cysteine ligase catalytic subunit
7169	1.21e-39	3.76e-41	0.207	13.4352	2.78626	14744.3	TPM2	tropomyosin 2
65258	1.22e-39	3.8e-41	0.155	13.4344	2.08786	551.74	MPPE1	metallophosphoesterase 1
5291	1.26e-39	3.93e-41	0.165	-13.4319	-2.22111	1082.11	PIK3CB	phosphatidylinositol-4,5-bisphosphate 3-kinase catalytic subunit beta
8738	1.41e-39	4.38e-41	0.177	-13.4239	-2.38179	496.33	CRADD	CASP2 and RIPK1 domain containing adaptor with death domain
100500842	1.42e-39	4.42e-41	0.181	-13.4232	-2.42537	1652.05	MIR3652	microRNA 3652
255480	1.65e-39	5.15e-41	0.156	13.4119	2.09795	498.77	TBX5-AS1	TBX5 antisense RNA 1
71	1.76e-39	5.5e-41	0.182	13.407	2.43949	43113.3	ACTG1	actin gamma 1
107986003	1.79e-39	5.62e-41	0.141	-13.4054	-1.89062	671.89	LOC107986003	uncharacterized LOC107986003
81502	2.01e-39	6.33e-41	0.138	-13.3966	-1.84883	4090.04	HM13	histocompatibility minor 13
727910	2.07e-39	6.53e-41	0.15	13.3943	2.01455	555.25	TLCD2	TLC domain containing 2
115207	2.23e-39	7.04e-41	0.188	13.3887	2.514	1918.23	KCTD12	potassium channel tetramerization domain containing 12
85458	2.25e-39	7.1e-41	0.159	13.3881	2.1245	855.6	DIXDC1	DIX domain containing 1
27115	3.8e-39	1.2e-40	0.152	13.349	2.03264	1492.92	PDE7B	phosphodiesterase 7B
2944	3.99e-39	1.26e-40	0.198	13.3452	2.64526	231.65	GSTM1	glutathione S-transferase mu 1
90637	4.5e-39	1.43e-40	0.149	-13.3361	-1.98341	930.21	ZFAND2A	zinc finger AN1-type containing 2A
1491	4.83e-39	1.53e-40	0.197	-13.3308	-2.62589	278.84	CTH	cystathionine gamma-lyase
4668	5.69e-39	1.81e-40	0.161	13.3183	2.13789	579.74	NAGA	alpha-N-acetylgalactosaminidase
501	6.71e-39	2.14e-40	0.19	13.3059	2.52179	413.98	ALDH7A1	aldehyde dehydrogenase 7 family member A1
55829	6.93e-39	2.21e-40	0.149	-13.3034	-1.98585	2490.29	SELENOS	selenoprotein S
100131897	1.24e-38	3.95e-40	0.165	-13.2599	-2.18269	1145.94	INSYN2B	inhibitory synaptic factor family member 2B
79690	1.32e-38	4.24e-40	0.266	13.2547	3.53212	128.72	GAL3ST4	galactose-3-O-sulfotransferase 4
678	1.5e-38	4.82e-40	0.172	13.245	2.27861	1140.04	ZFP36L2	ZFP36 ring finger protein like 2
143686	1.73e-38	5.56e-40	0.151	13.2343	1.99225	983.07	SESN3	sestrin 3
23024	1.99e-38	6.42e-40	0.14	13.2235	1.8529	2248.49	PDZRN3	PDZ domain containing ring finger 3
100996724	2.1e-38	6.75e-40	0.124	-13.2197	-1.63294	2111	PDE4DIPP2	PDE4DIP pseudogene 2
163882	2.15e-38	6.95e-40	0.133	-13.2176	-1.75717	1383.98	CNST	consortin, connexin sorting protein
54456	2.15e-38	6.94e-40	0.207	13.2177	2.74012	320.47	MOV10L1	Mov10 like RISC complex RNA helicase 1
25802	2.42e-38	7.83e-40	0.396	13.2085	5.22496	963.41	LMOD1	leiomodin 1
3486	2.88e-38	9.33e-40	0.183	13.1954	2.42075	6462.67	IGFBP3	insulin like growth factor binding protein 3
50999	3.05e-38	9.89e-40	0.149	-13.191	-1.96949	4696.05	TMED5	transmembrane p24 trafficking protein 5
64854	3.56e-38	1.16e-39	0.153	13.1791	2.01345	1587.38	USP46	ubiquitin specific peptidase 46
858	4.4e-38	1.43e-39	0.23	13.163	3.03192	1133.63	CAV2	caveolin 2
121512	4.54e-38	1.48e-39	0.146	-13.1605	-1.92695	1148	FGD4	FYVE, RhoGEF and PH domain containing 4
650669	4.59e-38	1.5e-39	0.2	13.1595	2.63272	307.86	GAS6-AS1	GAS6 antisense RNA 1
389337	4.79e-38	1.57e-39	0.282	13.1563	3.70683	131.56	ARHGEF37	Rho guanine nucleotide exchange factor 37
7162	4.93e-38	1.62e-39	0.133	-13.1539	-1.74701	4429.04	TPBG	trophoblast glycoprotein
64847	4.93e-38	1.62e-39	0.152	13.1539	1.99947	1346.43	SPATA20	spermatogenesis associated 20
9957	5e-38	1.65e-39	0.324	13.1525	4.2575	131.68	HS3ST1	heparan sulfate-glucosamine 3-sulfotransferase 1
145407	5e-38	1.64e-39	0.194	13.1526	2.54586	298.28	ARMH4	armadillo like helical domain containing 4
3099	6.98e-38	2.3e-39	0.135	-13.1272	-1.77657	3875.56	HK2	hexokinase 2
90874	7.34e-38	2.42e-39	0.127	-13.1233	-1.66612	2918.07	ZNF697	zinc finger protein 697
1051	7.59e-38	2.51e-39	0.158	-13.1206	-2.07457	4446.11	CEBPB	CCAAT enhancer binding protein beta
4163	7.66e-38	2.53e-39	0.128	13.1198	1.68204	3954.56	MCC	MCC regulator of WNT signaling pathway
3159	7.73e-38	2.56e-39	0.154	-13.119	-2.0149	6035.32	HMGA1	high mobility group AT-hook 1
8692	8.34e-38	2.77e-39	0.163	13.1131	2.132	1115.75	HYAL2	hyaluronidase 2
64115	9.48e-38	3.15e-39	0.244	13.1033	3.19751	152.64	VSIR	V-set immunoregulatory receptor
375056	9.97e-38	3.32e-39	0.127	-13.0994	-1.6692	6588.52	MIA3	MIA SH3 domain ER export factor 3
84709	1.05e-37	3.49e-39	0.281	13.0956	3.6797	175.55	MGARP	mitochondria localized glutamic acid rich protein
107986762	1.06e-37	3.54e-39	0.203	13.0946	2.65675	226.82	LOC107986762
117247	1.17e-37	3.9e-39	0.423	-13.0871	-5.54072	120.48	SLC16A10	solute carrier family 16 member 10
23475	1.39e-37	4.66e-39	0.281	13.0736	3.67674	160.56	QPRT	quinolinate phosphoribosyltransferase
8511	1.53e-37	5.15e-39	0.252	13.066	3.2887	165.2	MMP23A	matrix metallopeptidase 23A (pseudogene)
105378085	1.8e-37	6.06e-39	0.331	-13.0536	-4.327	102.82	LOC105378085	uncharacterized LOC105378085
1525	1.82e-37	6.11e-39	0.171	-13.0529	-2.23327	522.66	CXADR	CXADR Ig-like cell adhesion molecule
84866	2.12e-37	7.15e-39	0.196	13.0411	2.55169	236.08	TMEM25	transmembrane protein 25
55103	2.36e-37	7.98e-39	0.151	13.0327	1.9628	2800.09	RALGPS2	Ral GEF with PH domain and SH3 binding motif 2
3489	2.73e-37	9.24e-39	0.172	13.0215	2.24162	801.5	IGFBP6	insulin like growth factor binding protein 6
1265	3.08e-37	1.04e-38	0.169	13.0123	2.19807	5699	CNN2	calponin 2
10392	3.34e-37	1.13e-38	0.212	13.006	2.76233	253.57	NOD1	nucleotide binding oligomerization domain containing 1
11031	3.53e-37	1.2e-38	0.146	-13.0015	-1.89587	1806.75	RAB31	RAB31, member RAS oncogene family
7625	3.57e-37	1.21e-38	0.159	13.0007	2.06593	441.42	ZNF74	zinc finger protein 74
84909	3.63e-37	1.23e-38	0.13	12.9993	1.68656	1422.13	AOPEP	aminopeptidase O (putative)
5578	4.07e-37	1.39e-38	0.128	12.9904	1.66618	2960.3	PRKCA	protein kinase C alpha
84206	4.22e-37	1.44e-38	0.165	12.9874	2.1437	429.54	MEX3B	mex-3 RNA binding family member B
5087	4.98e-37	1.7e-38	0.137	12.9747	1.77588	2549.51	PBX1	PBX homeobox 1
11173	5.26e-37	1.8e-38	0.215	12.9704	2.7893	1400.72	ADAMTS7	ADAM metallopeptidase with thrombospondin type 1 motif 7
7378	7.15e-37	2.45e-38	0.17	-12.9467	-2.20484	814.52	UPP1	uridine phosphorylase 1
11067	7.95e-37	2.73e-38	0.258	12.9385	3.33408	250.91	DEPP1	DEPP autophagy regulator 1
11098	8.17e-37	2.81e-38	0.222	12.9363	2.86587	1135.77	PRSS23	serine protease 23
2354	8.87e-37	3.05e-38	0.315	-12.9299	-4.078	103.1	FOSB	FosB proto-oncogene, AP-1 transcription factor subunit
57545	9.05e-37	3.12e-38	0.14	12.9281	1.80414	929.57	CC2D2A	coiled-coil and C2 domain containing 2A
5817	9.11e-37	3.15e-38	0.153	-12.9276	-1.97324	5855.31	PVR	PVR cell adhesion molecule
1191	1.11e-36	3.84e-38	0.184	12.9122	2.3809	2118.47	CLU	clusterin
353376	1.11e-36	3.85e-38	0.182	-12.912	-2.35421	431.72	TICAM2	TIR domain containing adaptor molecule 2
2151	1.16e-36	4.02e-38	0.198	12.9087	2.54955	752.94	F2RL2	coagulation factor II thrombin receptor like 2
78991	1.2e-36	4.17e-38	0.211	12.9059	2.71682	180.85	PCYOX1L	prenylcysteine oxidase 1 like
29915	1.28e-36	4.46e-38	0.186	12.9006	2.39502	710.53	HCFC2	host cell factor C2
84171	1.28e-36	4.48e-38	0.171	12.9004	2.20933	308.1	LOXL4	lysyl oxidase like 4
348110	1.34e-36	4.66e-38	0.151	12.8973	1.94719	524.5	ARPIN	actin related protein 2/3 complex inhibitor
56675	1.4e-36	4.9e-38	0.178	-12.8935	-2.29895	715.66	NRIP3	nuclear receptor interacting protein 3
57326	1.41e-36	4.92e-38	0.132	12.8932	1.70733	2513.47	PBXIP1	PBX homeobox interacting protein 1
389602	1.44e-36	5.03e-38	0.414	-12.8914	-5.3368	104.07	LOC389602	uncharacterized LOC389602
2335	1.45e-36	5.09e-38	0.144	12.8905	1.85387	156151	FN1	fibronectin 1
83666	1.47e-36	5.16e-38	0.214	12.8895	2.75241	318.34	PARP9	poly(ADP-ribose) polymerase family member 9
8519	1.47e-36	5.17e-38	0.179	12.8894	2.30937	709.35	IFITM1	interferon induced transmembrane protein 1
23151	1.47e-36	5.17e-38	0.179	12.8893	2.30347	981.75	GRAMD4	GRAM domain containing 4
7424	1.74e-36	6.13e-38	0.14	-12.8762	-1.80546	999.87	VEGFC	vascular endothelial growth factor C
57221	2.59e-36	9.14e-38	0.204	-12.8453	-2.61949	206.34	ARFGEF3	ARFGEF family member 3
105379057	2.72e-36	9.61e-38	0.192	12.8414	2.47142	251.97	EDIL3-DT	EDIL3 divergent transcript
9706	3.08e-36	1.09e-37	0.168	12.8315	2.15644	679.68	ULK2	unc-51 like autophagy activating kinase 2
10791	3.19e-36	1.13e-37	0.184	12.8288	2.36053	526.92	VAMP5	vesicle associated membrane protein 5
168455	3.27e-36	1.16e-37	0.133	-12.8266	-1.70781	2599.12	CCDC71L	coiled-coil domain containing 71 like
4093	3.3e-36	1.18e-37	0.189	12.8258	2.41931	708.79	SMAD9	SMAD family member 9
4637	3.38e-36	1.21e-37	0.182	12.8239	2.33912	11788.5	MYL6	myosin light chain 6
56886	3.43e-36	1.22e-37	0.125	-12.8228	-1.59936	7677.45	UGGT1	UDP-glucose glycoprotein glucosyltransferase 1
1373	3.67e-36	1.31e-37	0.214	12.8173	2.74093	199.29	CPS1	carbamoyl-phosphate synthase 1
9734	3.68e-36	1.32e-37	0.195	-12.817	-2.49301	274.42	HDAC9	histone deacetylase 9
7975	3.75e-36	1.34e-37	0.165	-12.8155	-2.11873	2935.93	MAFK	MAF bZIP transcription factor K
54502	4.56e-36	1.64e-37	0.226	-12.8001	-2.8949	177.32	RBM47	RNA binding motif protein 47
23213	4.85e-36	1.74e-37	0.275	12.7952	3.51345	157.79	SULF1	sulfatase 1
533	5.2e-36	1.87e-37	0.149	-12.7898	-1.91014	2264.95	ATP6V0B	ATPase H+ transporting V0 subunit b
5090	6.04e-36	2.18e-37	0.197	12.778	2.51726	573.53	PBX3	PBX homeobox 3
2295	6.82e-36	2.46e-37	0.159	12.7685	2.0294	549.4	FOXF2	forkhead box F2
29108	7.06e-36	2.55e-37	0.23	12.7656	2.93258	163.47	PYCARD	PYD and CARD domain containing
79669	8e-36	2.89e-37	0.218	-12.7558	-2.78576	179.8	C3orf52	chromosome 3 open reading frame 52
91607	8.57e-36	3.1e-37	0.16	-12.7503	-2.03634	2383.98	SLFN11	schlafen family member 11
9509	9.93e-36	3.6e-37	0.153	12.7387	1.95393	2155.77	ADAMTS2	ADAM metallopeptidase with thrombospondin type 1 motif 2
284119	9.93e-36	3.61e-37	0.167	12.7386	2.13356	13006.9	CAVIN1	caveolae associated protein 1
7078	1.06e-35	3.86e-37	0.184	12.7333	2.33695	10991.7	TIMP3	TIMP metallopeptidase inhibitor 3
11040	1.09e-35	3.99e-37	0.186	-12.7308	-2.36704	334.5	PIM2	Pim-2 proto-oncogene, serine/threonine kinase
114902	1.12e-35	4.11e-37	0.231	12.7285	2.93677	184.65	C1QTNF5	C1q and TNF related 5
83552	1.12e-35	4.11e-37	0.231	12.7285	2.93677	184.65	MFRP	membrane frizzled-related protein
114882	1.14e-35	4.16e-37	0.158	-12.7275	-2.0108	7778.65	OSBPL8	oxysterol binding protein like 8
55151	1.26e-35	4.62e-37	0.166	-12.7193	-2.11573	512.8	TMEM38B	transmembrane protein 38B
9308	1.28e-35	4.71e-37	0.251	-12.7178	-3.19784	228.24	CD83	CD83 molecule
10252	1.46e-35	5.37e-37	0.167	12.7076	2.11992	972.83	SPRY1	sprouty RTK signaling antagonist 1
2055	1.47e-35	5.39e-37	0.134	-12.7072	-1.70087	2154.06	CLN8	CLN8 transmembrane ER and ERGIC protein
1287	1.48e-35	5.46e-37	0.12	12.7062	1.51928	12379.1	COL4A5	collagen type IV alpha 5 chain
8655	1.56e-35	5.75e-37	0.152	12.7022	1.92481	1726.08	DYNLL1	dynein light chain LC8-type 1
79846	1.87e-35	6.9e-37	0.185	-12.6879	-2.34453	545.97	CFAP69	cilia and flagella associated protein 69
28978	1.9e-35	7.01e-37	0.27	12.6866	3.41931	171.24	TMEM14A	transmembrane protein 14A
9399	2.2e-35	8.15e-37	0.204	12.6749	2.58864	240.03	STOML1	stomatin like 1
22925	2.26e-35	8.37e-37	0.225	12.6728	2.84737	166.63	PLA2R1	phospholipase A2 receptor 1
84940	2.34e-35	8.69e-37	0.227	12.6698	2.88067	328.95	CORO6	coronin 6
8989	2.45e-35	9.09e-37	0.164	12.6663	2.07442	8059.73	TRPA1	transient receptor potential cation channel subfamily A member 1
1756	2.46e-35	9.17e-37	0.208	12.6656	2.62846	488.1	DMD	dystrophin
2593	3.3e-35	1.23e-36	0.208	12.6426	2.62734	234.57	GAMT	guanidinoacetate N-methyltransferase
56474	3.37e-35	1.26e-36	0.167	12.6409	2.10743	522.61	CTPS2	CTP synthase 2
55616	3.53e-35	1.32e-36	0.147	12.6371	1.85632	1047.08	ASAP3	ArfGAP with SH3 domain, ankyrin repeat and PH domain 3
3488	3.67e-35	1.37e-36	0.153	12.6339	1.93843	288208	IGFBP5	insulin like growth factor binding protein 5
5727	3.9e-35	1.46e-36	0.194	12.6289	2.44967	334.07	PTCH1	patched 1
84301	4.19e-35	1.57e-36	0.144	-12.6233	-1.81579	1954.5	DDI2	DNA damage inducible 1 homolog 2
94	4.31e-35	1.62e-36	0.191	12.6209	2.40466	1024.51	ACVRL1	activin A receptor like type 1
2969	4.86e-35	1.83e-36	0.125	12.6114	1.57433	3553.13	GTF2I	general transcription factor IIi
587	5.36e-35	2.02e-36	0.179	12.6035	2.26138	299.91	BCAT2	branched chain amino acid transaminase 2
57336	5.58e-35	2.1e-36	0.196	12.6003	2.46618	216.59	ZNF287	zinc finger protein 287
51280	6.35e-35	2.4e-36	0.154	12.59	1.94145	864.48	GOLM1	golgi membrane protein 1
55062	7.01e-35	2.65e-36	0.151	-12.5821	-1.90523	3278.3	WIPI1	WD repeat domain, phosphoinositide interacting 1
54814	7.55e-35	2.86e-36	0.171	-12.5761	-2.14521	693.93	QPCTL	glutaminyl-peptide cyclotransferase like
51429	8.29e-35	3.14e-36	0.126	-12.5686	-1.58546	5345.39	SNX9	sorting nexin 9
8871	9.79e-35	3.72e-36	0.131	-12.5553	-1.64112	4442.07	SYNJ2	synaptojanin 2
54511	1.03e-34	3.91e-36	0.357	12.5513	4.4762	111.1	HMGCLL1	3-hydroxymethyl-3-methylglutaryl-CoA lyase like 1
11057	1.11e-34	4.22e-36	0.139	-12.5453	-1.74404	5406.37	ABHD2	abhydrolase domain containing 2, acylglycerol lipase
64759	1.26e-34	4.82e-36	0.153	12.5348	1.91361	4456.2	TNS3	tensin 3
85449	1.42e-34	5.41e-36	0.234	12.5255	2.93594	151.02	KIAA1755	KIAA1755
6608	1.96e-34	7.47e-36	0.158	12.4999	1.97296	882.07	SMO	smoothened, frizzled class receptor
2182	1.97e-34	7.54e-36	0.136	-12.4992	-1.70596	48670.7	ACSL4	acyl-CoA synthetase long chain family member 4
114876	2.12e-34	8.1e-36	0.157	12.4935	1.96464	739.14	OSBPL1A	oxysterol binding protein like 1A
23092	2.43e-34	9.31e-36	0.179	-12.4824	-2.23375	316.3	ARHGAP26	Rho GTPase activating protein 26
2159	2.81e-34	1.08e-35	0.254	12.4707	3.16891	125.35	F10	coagulation factor X
5606	2.85e-34	1.1e-35	0.147	-12.4694	-1.82709	903.67	MAP2K3	mitogen-activated protein kinase kinase 3
6809	2.88e-34	1.11e-35	0.144	-12.4686	-1.79641	771.97	STX3	syntaxin 3
5329	2.91e-34	1.12e-35	0.149	-12.4676	-1.85254	2123.76	PLAUR	plasminogen activator, urokinase receptor
253982	3.3e-34	1.27e-35	0.181	-12.4575	-2.25105	451.77	ASPHD1	aspartate beta-hydroxylase domain containing 1
7222	3.46e-34	1.34e-35	0.207	12.4536	2.57556	181.81	TRPC3	transient receptor potential cation channel subfamily C member 3
400550	3.46e-34	1.34e-35	0.12	12.4535	1.49694	7547.96	FENDRR	FOXF1 adjacent non-coding developmental regulatory RNA
80301	3.99e-34	1.55e-35	0.159	12.442	1.97965	1989.13	PLEKHO2	pleckstrin homology domain containing O2
272	4.43e-34	1.72e-35	0.129	-12.4336	-1.60633	2219.77	AMPD3	adenosine monophosphate deaminase 3
120	4.46e-34	1.73e-35	0.174	12.4329	2.16585	3120.06	ADD3	adducin 3
2201	4.82e-34	1.88e-35	0.118	12.4266	1.4637	16503	FBN2	fibrillin 2
3590	4.94e-34	1.92e-35	0.21	12.4246	2.61237	209.47	IL11RA	interleukin 11 receptor subunit alpha
1028	5.33e-34	2.08e-35	0.179	12.4183	2.22852	383.57	CDKN1C	cyclin dependent kinase inhibitor 1C
10318	6.19e-34	2.42e-35	0.134	-12.4063	-1.66464	3549.13	TNIP1	TNFAIP3 interacting protein 1
83692	7.56e-34	2.95e-35	0.156	12.3902	1.93233	1403.93	CD99L2	CD99 molecule like 2
8790	7.92e-34	3.1e-35	0.21	12.3863	2.59606	210.54	FPGT	fucose-1-phosphate guanylyltransferase
219654	8.73e-34	3.42e-35	0.139	12.3783	1.71964	2040.9	ZCCHC24	zinc finger CCHC-type containing 24
10581	9.32e-34	3.66e-35	0.182	12.373	2.24657	777.1	IFITM2	interferon induced transmembrane protein 2
6272	9.53e-34	3.75e-35	0.157	12.3711	1.93812	2509.79	SORT1	sortilin 1
168620	1.01e-33	3.98e-35	0.554	-12.3663	-6.85576	146.21	BHLHA15	basic helix-loop-helix family member a15
1397	1.06e-33	4.19e-35	0.164	12.3621	2.02543	428.3	CRIP2	cysteine rich protein 2
92312	1.11e-33	4.39e-35	0.153	12.3584	1.88789	587.27	MEX3A	mex-3 RNA binding family member A
9241	1.28e-33	5.06e-35	0.246	-12.3469	-3.04036	151.68	NOG	noggin
203228	1.31e-33	5.16e-35	0.158	-12.3453	-1.94895	467.03	C9orf72	C9orf72-SMCR8 complex subunit
9451	1.33e-33	5.26e-35	0.145	-12.3439	-1.79497	1559.55	EIF2AK3	eukaryotic translation initiation factor 2 alpha kinase 3
10290	1.35e-33	5.34e-35	0.153	12.3425	1.8838	833.57	SPEG	striated muscle enriched protein kinase
51061	1.37e-33	5.45e-35	0.134	-12.3409	-1.65312	1404.98	TXNDC11	thioredoxin domain containing 11
1604	1.48e-33	5.86e-35	0.137	-12.3351	-1.69335	2151.07	CD55	CD55 molecule (Cromer blood group)
1741	1.56e-33	6.2e-35	0.148	12.3306	1.82168	646.68	DLG3	discs large MAGUK scaffold protein 3
4783	2.53e-33	1.01e-34	0.138	-12.2915	-1.69171	1742.57	NFIL3	nuclear factor, interleukin 3 regulated
51133	2.7e-33	1.08e-34	0.143	12.2861	1.76274	1933.11	KCTD3	potassium channel tetramerization domain containing 3
1649	3.17e-33	1.26e-34	0.212	-12.273	-2.59817	2241.45	DDIT3	DNA damage inducible transcript 3
5239	3.34e-33	1.34e-34	0.231	12.2686	2.8283	253.49	PGM5	phosphoglucomutase 5
100313843	4.62e-33	1.85e-34	0.205	-12.2421	-2.51564	202.73	MIR711	microRNA 711
8654	4.78e-33	1.92e-34	0.383	12.2393	4.68757	11880.1	PDE5A	phosphodiesterase 5A
79836	4.99e-33	2e-34	0.21	-12.2358	-2.56849	212.92	LONRF3	LON peptidase N-terminal domain and ring finger 3
107984832	5.1e-33	2.05e-34	0.182	12.2339	2.22339	458.19	LOC107984832
4174	5.65e-33	2.27e-34	0.186	12.2254	2.27423	267.73	MCM5	minichromosome maintenance complex component 5
25884	5.68e-33	2.29e-34	0.281	12.2249	3.43133	122.94	CHRDL2	chordin like 2
10008	6.16e-33	2.49e-34	0.367	12.2182	4.4814	94.67	KCNE3	potassium voltage-gated channel subfamily E regulatory subunit 3
399694	8.19e-33	3.31e-34	0.195	12.1949	2.38391	258.05	SHC4	SHC adaptor protein 4
79899	8.31e-33	3.36e-34	0.21	12.1936	2.55546	207.66	PRR5L	proline rich 5 like
6423	8.76e-33	3.55e-34	0.323	-12.1892	-3.94009	94.52	SFRP2	secreted frizzled related protein 2
9061	9.13e-33	3.7e-34	0.158	12.1858	1.92735	1095.29	PAPSS1	3'-phosphoadenosine 5'-phosphosulfate synthase 1
152002	9.88e-33	4.01e-34	0.166	12.1792	2.01674	566.4	XXYLT1	xyloside xylosyltransferase 1
105373106	1.06e-32	4.31e-34	0.347	-12.1734	-4.22898	93.55	CNIH3-AS1	CNIH3 antisense RNA 1
284561	1.29e-32	5.25e-34	0.207	-12.1573	-2.5223	233.88	LINC02806	long intergenic non-protein coding RNA 2806
80267	1.29e-32	5.26e-34	0.137	-12.1571	-1.67068	5551.23	EDEM3	ER degradation enhancing alpha-mannosidase like protein 3
22921	1.31e-32	5.33e-34	0.161	12.1559	1.96141	410.79	MSRB2	methionine sulfoxide reductase B2
9949	1.47e-32	5.99e-34	0.149	12.1465	1.81442	777.16	AMMECR1	AMMECR nuclear protein 1
8507	1.7e-32	6.97e-34	0.14	12.134	1.69648	1870.4	ENC1	ectodermal-neural cortex 1
80221	1.7e-32	6.97e-34	0.168	12.1341	2.03365	447.64	ACSF2	acyl-CoA synthetase family member 2
284996	1.72e-32	7.05e-34	0.133	-12.1332	-1.61389	1708.21	RNF149	ring finger protein 149
285958	1.77e-32	7.25e-34	0.155	-12.1309	-1.87466	519.09	SNHG15	small nucleolar RNA host gene 15
5764	2.12e-32	8.73e-34	0.214	12.1157	2.59732	449.82	PTN	pleiotrophin
112268430	2.92e-32	1.2e-33	0.17	12.0895	2.04955	2046.53	LOC112268430
1742	3e-32	1.23e-33	0.135	-12.0872	-1.63411	1705.67	DLG4	discs large MAGUK scaffold protein 4
4883	3.12e-32	1.29e-33	0.174	12.0837	2.09836	2123.46	NPR3	natriuretic peptide receptor 3
54874	4.69e-32	1.94e-33	0.185	12.0502	2.22495	797.42	FNBP1L	formin binding protein 1 like
440026	4.69e-32	1.94e-33	0.147	-12.05	-1.76607	1947.34	TMEM41B	transmembrane protein 41B
5602	5.06e-32	2.09e-33	0.156	12.0438	1.87853	880.77	MAPK10	mitogen-activated protein kinase 10
5025	5.4e-32	2.24e-33	0.161	-12.0383	-1.9387	816.81	P2RX4	purinergic receptor P2X 4
105375914	6.4e-32	2.65e-33	0.355	-12.0242	-4.27255	86.23	LOC105375914	uncharacterized LOC105375914
8968	6.75e-32	2.8e-33	0.204	12.0196	2.45045	223.57	H3C7	H3 clustered histone 7
79660	6.94e-32	2.88e-33	0.163	12.0173	1.95633	450.4	PPP1R3B	protein phosphatase 1 regulatory subunit 3B
79993	8.11e-32	3.37e-33	0.418	-12.0043	-5.01355	88.54	ELOVL7	ELOVL fatty acid elongase 7
1956	8.6e-32	3.58e-33	0.132	-11.9993	-1.58894	13176.4	EGFR	epidermal growth factor receptor
134429	8.9e-32	3.71e-33	0.161	-11.9963	-1.93103	921.22	STARD4	StAR related lipid transfer domain containing 4
9572	9.45e-32	3.95e-33	0.184	-11.9913	-2.20969	400.06	NR1D1	nuclear receptor subfamily 1 group D member 1
2923	9.56e-32	4e-33	0.143	-11.9903	-1.71648	15390.8	PDIA3	protein disulfide isomerase family A member 3
847	1.03e-31	4.33e-33	0.136	11.9837	1.62726	1755.63	CAT	catalase
84650	1.07e-31	4.48e-33	0.167	11.9807	1.99502	343.1	EBPL	EBP like
644815	1.1e-31	4.62e-33	0.146	-11.9783	-1.74414	911.85	FAM83G	family with sequence similarity 83 member G
54726	1.11e-31	4.68e-33	0.136	-11.9772	-1.6309	2767.47	OTUD4	OTU deubiquitinase 4
4925	1.2e-31	5.07e-33	0.188	-11.9706	-2.25261	2557.43	NUCB2	nucleobindin 2
9945	1.33e-31	5.58e-33	0.148	-11.9625	-1.77226	1051.31	GFPT2	glutamine-fructose-6-phosphate transaminase 2
100127983	1.36e-31	5.75e-33	0.181	-11.9601	-2.16019	384.17	C8orf88	chromosome 8 open reading frame 88
78987	1.36e-31	5.76e-33	0.145	-11.96	-1.72871	2227.68	CRELD1	cysteine rich with EGF like domains 1
6876	1.39e-31	5.89e-33	0.384	11.9581	4.58635	10312	TAGLN	transgelin
9168	1.62e-31	6.84e-33	0.156	11.9456	1.86946	20595.4	TMSB10	thymosin beta 10
6342	1.77e-31	7.5e-33	0.169	11.938	2.0131	1053.37	SCP2	sterol carrier protein 2
56666	1.77e-31	7.49e-33	0.238	-11.9381	-2.83972	267.05	PANX2	pannexin 2
6604	1.79e-31	7.59e-33	0.153	11.937	1.82069	879.32	SMARCD3	SWI/SNF related, matrix associated, actin dependent regulator of chromatin, subfamily d, member 3
338382	1.83e-31	7.78e-33	0.388	11.935	4.62655	99.53	RAB7B	RAB7B, member RAS oncogene family
287	1.85e-31	7.85e-33	0.224	11.9342	2.67442	361.64	ANK2	ankyrin 2
285362	1.89e-31	8.05e-33	0.148	11.9321	1.76833	763.36	SUMF1	sulfatase modifying factor 1
23635	1.89e-31	8.08e-33	0.138	11.9318	1.64148	939.56	SSBP2	single stranded DNA binding protein 2
23743	1.95e-31	8.32e-33	0.2	-11.9293	-2.38009	183.84	BHMT2	betaine--homocysteine S-methyltransferase 2
6782	1.95e-31	8.33e-33	0.182	-11.9292	-2.17413	4730.18	HSPA13	heat shock protein family A (Hsp70) member 13
2673	1.96e-31	8.38e-33	0.143	-11.9287	-1.71157	9886.15	GFPT1	glutamine--fructose-6-phosphate transaminase 1
6734	2.32e-31	9.96e-33	0.145	-11.9144	-1.72957	2805.93	SRPRA	SRP receptor subunit alpha
102524628	2.33e-31	9.99e-33	0.252	-11.9141	-3.00513	167.33	RASGRF2-AS1	RASGRF2 antisense RNA 1
28231	2.64e-31	1.14e-32	0.3	-11.9035	-3.5715	95.66	SLCO4A1	solute carrier organic anion transporter family member 4A1
285954	2.68e-31	1.15e-32	0.344	-11.9022	-4.09091	87.79	INHBA-AS1	INHBA antisense RNA 1
387763	2.91e-31	1.25e-32	0.179	-11.8953	-2.12362	1467.31	C11orf96	chromosome 11 open reading frame 96
3481	3.08e-31	1.33e-32	0.215	-11.8905	-2.55817	370.22	IGF2	insulin like growth factor 2
9203	3.2e-31	1.38e-32	0.139	11.887	1.64654	783.29	ZMYM3	zinc finger MYM-type containing 3
11078	3.31e-31	1.43e-32	0.143	11.8841	1.70374	3553.67	TRIOBP	TRIO and F-actin binding protein
2983	3.36e-31	1.45e-32	0.2	11.8829	2.37312	573.44	GUCY1B1	guanylate cyclase 1 soluble subunit beta 1
4824	3.53e-31	1.53e-32	0.221	-11.8787	-2.6228	147.64	NKX3-1	NK3 homeobox 1
2970	3.6e-31	1.56e-32	0.126	11.877	1.49829	3960.13	GTF2IP1	general transcription factor IIi pseudogene 1
56849	3.77e-31	1.64e-32	0.202	11.8729	2.40335	291.42	TCEAL7	transcription elongation factor A like 7
2049	3.82e-31	1.66e-32	0.198	11.8718	2.3486	279.61	EPHB3	EPH receptor B3
1266	4.05e-31	1.76e-32	0.17	11.8667	2.01795	4562.02	CNN3	calponin 3
83478	4.11e-31	1.79e-32	0.133	-11.8654	-1.57912	1246.3	ARHGAP24	Rho GTPase activating protein 24
23187	4.2e-31	1.83e-32	0.143	11.8635	1.69509	3062	PHLDB1	pleckstrin homology like domain family B member 1
127544	4.36e-31	1.9e-32	0.147	-11.8602	-1.74425	788.02	RNF19B	ring finger protein 19B
84899	4.76e-31	2.08e-32	0.152	11.8529	1.79865	567.52	TMTC4	transmembrane O-mannosyltransferase targeting cadherins 4
79631	5.12e-31	2.24e-32	0.151	-11.8466	-1.78429	1137.56	EFL1	elongation factor like GTPase 1
377677	5.56e-31	2.44e-32	0.261	-11.8396	-3.08637	111.51	CA13	carbonic anhydrase 13
101926943	5.78e-31	2.53e-32	0.149	11.8364	1.75903	486.59	GTF2I-AS1	GTF2I antisense RNA 1
25840	6.23e-31	2.74e-32	0.174	11.8298	2.05345	441.33	METTL7A	methyltransferase like 7A
11161	6.63e-31	2.91e-32	0.23	11.8246	2.72312	158.33	ERG28	ergosterol biosynthesis 28 homolog
79641	7.19e-31	3.16e-32	0.24	11.8176	2.83444	212.63	ROGDI	rogdi atypical leucine zipper
55785	7.2e-31	3.17e-32	0.159	11.8174	1.87952	579.6	FGD6	FYVE, RhoGEF and PH domain containing 6
4082	7.37e-31	3.25e-32	0.186	11.8154	2.19975	3822.59	MARCKS	myristoylated alanine rich protein kinase C substrate
2634	8.01e-31	3.54e-32	0.238	11.8083	2.81474	457.77	GBP2	guanylate binding protein 2
105379189	9.06e-31	4e-32	0.182	11.7979	2.14423	994.33	LOC105379189	uncharacterized LOC105379189
23589	9.34e-31	4.13e-32	0.139	11.7952	1.64068	913.85	CARHSP1	calcium regulated heat stable protein 1
22901	9.43e-31	4.18e-32	0.146	-11.7943	-1.71911	2401.91	ARSG	arylsulfatase G
79883	1.01e-30	4.49e-32	0.25	11.7882	2.94486	125.9	PODNL1	podocan like 1
440823	1.15e-30	5.12e-32	0.189	11.7771	2.23059	408.14	MIAT	myocardial infarction associated transcript
105376806	1.16e-30	5.14e-32	0.239	11.7768	2.81271	141.6	LOC105376806	uncharacterized LOC105376806
30845	1.23e-30	5.49e-32	0.141	11.7712	1.6545	1033.59	EHD3	EH domain containing 3
723961	1.3e-30	5.8e-32	0.216	-11.7667	-2.54093	354.52	INS-IGF2	INS-IGF2 readthrough
80129	1.31e-30	5.84e-32	0.267	11.766	3.14538	114.77	CCDC170	coiled-coil domain containing 170
26031	1.32e-30	5.9e-32	0.159	11.7652	1.87611	460.33	OSBPL3	oxysterol binding protein like 3
51279	1.39e-30	6.19e-32	0.148	11.7611	1.73795	1234.28	C1RL	complement C1r subcomponent like
8863	1.43e-30	6.38e-32	0.199	11.7586	2.34422	254.55	PER3	period circadian regulator 3
9659	1.44e-30	6.47e-32	0.127	-11.7574	-1.48863	2516.12	PDE4DIP	phosphodiesterase 4D interacting protein
10314	1.51e-30	6.76e-32	0.141	11.7537	1.66129	956.76	LANCL1	LanC like glutathione S-transferase 1
3149	1.62e-30	7.27e-32	0.187	11.7476	2.19709	449.44	HMGB3	high mobility group box 3
55568	1.76e-30	7.92e-32	0.174	11.7403	2.03887	788.69	GALNT10	polypeptide N-acetylgalactosaminyltransferase 10
815	1.87e-30	8.39e-32	0.3	11.7354	3.52634	103.99	CAMK2A	calcium/calmodulin dependent protein kinase II alpha
57480	2.05e-30	9.23e-32	0.25	11.7273	2.93389	269.93	PLEKHG1	pleckstrin homology and RhoGEF domain containing G1
84777	2.07e-30	9.33e-32	0.183	-11.7264	-2.14065	324.1	DLGAP1-AS2	DLGAP1 antisense RNA 2
4008	2.38e-30	1.07e-31	0.214	11.7145	2.50466	1165.64	LMO7	LIM domain 7
163859	2.52e-30	1.14e-31	0.14	-11.7097	-1.64448	1630.85	SDE2	SDE2 telomere maintenance homolog
340419	2.56e-30	1.16e-31	0.375	11.7082	4.38931	93.05	RSPO2	R-spondin 2
10105	2.57e-30	1.16e-31	0.147	-11.7077	-1.7196	1096.79	PPIF	peptidylprolyl isomerase F
10630	2.82e-30	1.28e-31	0.161	11.6996	1.87891	398.89	PDPN	podoplanin
5865	2.82e-30	1.28e-31	0.157	-11.6997	-1.83145	9170.74	RAB3B	RAB3B, member RAS oncogene family
50861	2.91e-30	1.32e-31	0.193	11.6968	2.2587	300.29	STMN3	stathmin 3
90293	3.22e-30	1.46e-31	0.285	11.6882	3.3298	123.38	KLHL13	kelch like family member 13
3772	4.17e-30	1.9e-31	0.265	-11.6661	-3.09046	119.15	KCNJ15	potassium inwardly rectifying channel subfamily J member 15
30008	4.51e-30	2.05e-31	0.163	11.6595	1.90307	2476.83	EFEMP2	EGF containing fibulin extracellular matrix protein 2
100506658	4.74e-30	2.16e-31	0.312	-11.655	-3.64164	88.9	OCLN	occludin
83992	4.83e-30	2.21e-31	0.184	11.6533	2.14659	608.56	CTTNBP2	cortactin binding protein 2
80223	4.84e-30	2.21e-31	0.155	11.6531	1.80982	920.26	RAB11FIP1	RAB11 family interacting protein 1
342527	4.93e-30	2.26e-31	0.328	11.6513	3.8261	101.58	SMTNL2	smoothelin like 2
114884	5.05e-30	2.32e-31	0.148	11.6492	1.71854	815.48	OSBPL10	oxysterol binding protein like 10
5788	5.32e-30	2.44e-31	0.362	-11.6447	-4.21823	80.37	PTPRC	protein tyrosine phosphatase receptor type C
100287616	7.01e-30	3.22e-31	0.203	11.6212	2.35876	251.8	LOXL1-AS1	LOXL1 antisense RNA 1
79600	7.13e-30	3.28e-31	0.172	11.6196	2.00241	327.85	TCTN1	tectonic family member 1
55793	7.32e-30	3.37e-31	0.179	11.6173	2.08423	343.25	MINDY1	MINDY lysine 48 deubiquitinase 1
283991	7.55e-30	3.48e-31	0.189	-11.6145	-2.19653	535.99	UBALD2	UBA like domain containing 2
84061	7.6e-30	3.51e-31	0.16	-11.6138	-1.85881	5003.37	MAGT1	magnesium transporter 1
9779	7.68e-30	3.55e-31	0.129	11.6129	1.49448	1725.02	TBC1D5	TBC1 domain family member 5
2316	7.91e-30	3.66e-31	0.142	11.6102	1.64705	64139.4	FLNA	filamin A
84541	8.06e-30	3.73e-31	0.236	-11.6085	-2.73749	192.82	KBTBD8	kelch repeat and BTB domain containing 8
643677	8.53e-30	3.95e-31	0.263	-11.6036	-3.05079	104.51	CCDC168	coiled-coil domain containing 168
84320	9.68e-30	4.49e-31	0.139	11.5927	1.61421	1194.65	ACBD6	acyl-CoA binding domain containing 6
1500	1.07e-29	4.98e-31	0.126	11.5839	1.45459	2850.44	CTNND1	catenin delta 1
3690	1.13e-29	5.26e-31	0.177	11.5791	2.055	3993.39	ITGB3	integrin subunit beta 3
344148	1.14e-29	5.3e-31	0.135	11.5785	1.55939	1036.49	NCKAP5	NCK associated protein 5
3070	1.15e-29	5.36e-31	0.205	11.5774	2.37692	231.96	HELLS	helicase, lymphoid specific
107985728	1.18e-29	5.49e-31	0.223	11.5754	2.58563	273.06	LOC107985728	collagen alpha-1(III) chain-like
129293	1.69e-29	7.87e-31	0.179	11.5445	2.06282	746.99	TRABD2A	TraB domain containing 2A
9766	1.71e-29	7.99e-31	0.129	-11.5432	-1.48773	1430.41	SUSD6	sushi domain containing 6
85359	1.78e-29	8.32e-31	0.176	11.5397	2.03427	818.75	DGCR6L	DiGeorge syndrome critical region gene 6 like
26958	1.9e-29	8.91e-31	0.161	11.5338	1.85391	381.41	COPG2	COPI coat complex subunit gamma 2
101927168	2.02e-29	9.48e-31	0.39	11.5285	4.49045	91.39	ARHGAP28-AS1	ARHGAP28 antisense RNA 1
84068	2.04e-29	9.58e-31	0.157	-11.5276	-1.80695	555.86	SLC10A7	solute carrier family 10 member 7
27152	2.18e-29	1.02e-30	0.176	11.5219	2.02674	290.65	INTU	inturned planar cell polarity protein
79611	2.24e-29	1.05e-30	0.182	11.5194	2.10139	241.42	ACSS3	acyl-CoA synthetase short chain family member 3
4774	2.4e-29	1.13e-30	0.196	11.5134	2.25283	330.99	NFIA	nuclear factor I A
29104	2.44e-29	1.15e-30	0.147	11.5119	1.69737	583.49	N6AMT1	N-6 adenine-specific DNA methyltransferase 1
57683	2.54e-29	1.2e-30	0.146	-11.5083	-1.67589	3113.62	ZDBF2	zinc finger DBF-type containing 2
107986148	2.54e-29	1.2e-30	0.172	-11.5081	-1.97413	783.98	LOC107986148	replaced by ID 25976
678655	2.57e-29	1.21e-30	0.2	11.5072	2.30211	185.33	CD27-AS1	CD27 antisense RNA 1
58515	2.63e-29	1.24e-30	0.165	-11.505	-1.89447	1193.73	SELENOK	selenoprotein K
83850	2.8e-29	1.32e-30	0.238	-11.4997	-2.73784	137.53	ESYT3	extended synaptotagmin 3
84957	2.81e-29	1.33e-30	0.192	-11.4991	-2.20746	262.56	RELT	RELT TNF receptor
400986	3.08e-29	1.46e-30	0.161	11.4912	1.85244	795.79	ANKRD36C	ankyrin repeat domain 36C
51155	3.81e-29	1.81e-30	0.183	11.4726	2.10522	645.29	JPT1	Jupiter microtubule associated homolog 1
4094	4.12e-29	1.96e-30	0.218	11.4658	2.4969	222.2	MAF	MAF bZIP transcription factor
622	4.19e-29	2e-30	0.269	-11.4642	-3.08189	157.02	BDH1	3-hydroxybutyrate dehydrogenase 1
51567	4.46e-29	2.12e-30	0.133	-11.4588	-1.5207	2077.01	TDP2	tyrosyl-DNA phosphodiesterase 2
770	4.8e-29	2.29e-30	0.25	11.4522	2.86181	127.06	CA11	carbonic anhydrase 11
105373311	5.26e-29	2.51e-30	0.15	-11.4443	-1.71939	1446.25	LOC105373311	uncharacterized LOC105373311
100302736	5.71e-29	2.73e-30	0.142	-11.437	-1.6224	1558.67	TMED7-TICAM2	TMED7-TICAM2 readthrough
6541	5.83e-29	2.79e-30	0.158	-11.4351	-1.80574	2361.82	SLC7A1	solute carrier family 7 member 1
4628	5.85e-29	2.8e-30	0.171	11.4348	1.95728	4824.36	MYH10	myosin heavy chain 10
80270	6.24e-29	2.99e-30	0.199	11.4291	2.27278	286.17	HSD3B7	hydroxy-delta-5-steroid dehydrogenase, 3 beta- and steroid delta-isomerase 7
164091	6.25e-29	3e-30	0.146	11.4289	1.66422	818.47	PAQR7	progestin and adipoQ receptor family member 7
100093631	6.91e-29	3.32e-30	0.132	11.4201	1.50557	3508.21	GTF2IP4	general transcription factor IIi pseudogene 4
965	8.09e-29	3.89e-30	0.201	-11.4062	-2.29706	196.21	CD58	CD58 molecule
9208	8.11e-29	3.91e-30	0.16	-11.4059	-1.82904	3154.4	LRRFIP1	LRR binding FLII interacting protein 1
5218	8.22e-29	3.96e-30	0.13	-11.4047	-1.48573	2942.57	CDK14	cyclin dependent kinase 14
768206	8.76e-29	4.23e-30	0.178	11.3991	2.03298	362.78	PRCD	photoreceptor disc component
374383	8.8e-29	4.25e-30	0.14	-11.3986	-1.59694	712.73	NCR3LG1	natural killer cell cytotoxicity receptor 3 ligand 1
55796	8.84e-29	4.28e-30	0.186	11.3981	2.11994	288.21	MBNL3	muscleblind like splicing regulator 3
83648	9.27e-29	4.49e-30	0.22	-11.3939	-2.50651	952.26	FAM167A	family with sequence similarity 167 member A
30811	9.43e-29	4.57e-30	0.274	11.3923	3.12056	112.84	HUNK	hormonally up-regulated Neu-associated kinase
11213	1.11e-28	5.39e-30	0.155	-11.3778	-1.7599	825.56	IRAK3	interleukin 1 receptor associated kinase 3
57060	1.23e-28	5.96e-30	0.178	11.3691	2.02862	722.21	PCBP4	poly(rC) binding protein 4
3797	1.25e-28	6.06e-30	0.168	11.3676	1.91244	405.56	KIF3C	kinesin family member 3C
221091	1.37e-28	6.67e-30	0.345	11.3592	3.92186	88.34	LRRN4CL	LRRN4 C-terminal like
112268084	1.45e-28	7.06e-30	0.273	11.3543	3.09693	131.63	LOC112268084
84265	1.51e-28	7.35e-30	0.187	11.3508	2.1251	259.47	POLR3GL	RNA polymerase III subunit GL
92935	1.66e-28	8.11e-30	0.169	-11.3422	-1.9196	608.71	MARS2	methionyl-tRNA synthetase 2, mitochondrial
3200	1.78e-28	8.69e-30	0.205	11.3361	2.32243	225.59	HOXA3	homeobox A3
101929338	1.93e-28	9.44e-30	0.249	-11.3289	-2.82008	119.44	SEMA5A-AS1	SEMA5A antisense RNA 1
5998	2.04e-28	1e-29	0.154	-11.3238	-1.73877	1343.03	RGS3	regulator of G protein signaling 3
6567	2.13e-28	1.04e-29	0.151	11.3202	1.70752	690.17	SLC16A2	solute carrier family 16 member 2
7414	2.17e-28	1.06e-29	0.187	11.3183	2.11519	15132	VCL	vinculin
23240	2.2e-28	1.08e-29	0.157	11.3173	1.78216	375.04	TMEM131L	transmembrane 131 like
9446	2.28e-28	1.12e-29	0.148	-11.3139	-1.67937	3656.81	GSTO1	glutathione S-transferase omega 1
8745	2.34e-28	1.15e-29	0.175	11.3116	1.98414	466.67	ADAM23	ADAM metallopeptidase domain 23
65059	2.57e-28	1.26e-29	0.174	-11.3033	-1.96273	1603.58	RAPH1	Ras association (RalGDS/AF-6) and pleckstrin homology domains 1
9162	2.61e-28	1.29e-29	0.185	-11.3018	-2.08989	943.28	DGKI	diacylglycerol kinase iota
285505	2.62e-28	1.29e-29	0.388	11.3015	4.39058	93.01	GASK1B-AS1	GASK1B antisense RNA 1
80820	2.71e-28	1.34e-29	0.197	11.2982	2.22118	224.81	EEPD1	endonuclease/exonuclease/phosphatase family domain containing 1
3672	2.81e-28	1.39e-29	0.167	-11.295	-1.88334	17914.6	ITGA1	integrin subunit alpha 1
112268267	2.86e-28	1.42e-29	0.271	11.2933	3.05856	169.8	LOC112268267	uncharacterized LOC112268267
101928188	2.9e-28	1.44e-29	0.188	11.292	2.12537	233.79	LOC101928188	uncharacterized LOC101928188
4794	2.98e-28	1.48e-29	0.159	-11.2896	-1.79617	406.76	NFKBIE	NFKB inhibitor epsilon
6591	3.32e-28	1.65e-29	0.197	11.2801	2.22599	431.24	SNAI2	snail family transcriptional repressor 2
6678	3.42e-28	1.7e-29	0.202	11.2772	2.27475	23257.4	SPARC	secreted protein acidic and cysteine rich
23432	3.56e-28	1.77e-29	0.127	-11.2736	-1.42981	2493.51	GPR161	G protein-coupled receptor 161
6692	3.86e-28	1.92e-29	0.291	-11.2665	-3.27869	113.63	SPINT1	serine peptidase inhibitor, Kunitz type 1
55556	4.16e-28	2.07e-29	0.161	-11.2597	-1.81287	1376.05	ENOSF1	enolase superfamily member 1
51704	4.33e-28	2.16e-29	0.185	11.2561	2.08226	279.99	GPRC5B	G protein-coupled receptor class C group 5 member B
10802	4.34e-28	2.17e-29	0.141	-11.2559	-1.58661	3200.9	SEC24A	SEC24 homolog A, COPII coat complex component
26207	4.48e-28	2.24e-29	0.205	-11.2531	-2.30393	1144.31	PITPNC1	phosphatidylinositol transfer protein cytoplasmic 1
10752	4.55e-28	2.28e-29	0.149	11.2515	1.67791	2584.15	CHL1	cell adhesion molecule L1 like
5880	5.3e-28	2.66e-29	0.201	-11.2379	-2.25954	199.97	RAC2	Rac family small GTPase 2
101928371	5.32e-28	2.67e-29	0.172	-11.2375	-1.93178	271.7	LOC101928371	uncharacterized LOC101928371
134728	5.54e-28	2.78e-29	0.237	11.2338	2.66296	126.96	IRAK1BP1	interleukin 1 receptor associated kinase 1 binding protein 1
124491	5.71e-28	2.87e-29	0.159	-11.2311	-1.78878	825.07	TMEM170A	transmembrane protein 170A
8309	5.71e-28	2.87e-29	0.353	11.231	3.96928	88.05	ACOX2	acyl-CoA oxidase 2
29126	6.32e-28	3.18e-29	0.16	-11.222	-1.79026	696.14	CD274	CD274 molecule
862	6.43e-28	3.24e-29	0.182	11.2203	2.04169	387.7	RUNX1T1	RUNX1 partner transcriptional co-repressor 1
84795	6.56e-28	3.31e-29	0.16	11.2184	1.79356	551.15	PYROXD2	pyridine nucleotide-disulphide oxidoreductase domain 2
55902	6.74e-28	3.4e-29	0.152	11.216	1.70246	558.9	ACSS2	acyl-CoA synthetase short chain family member 2
80312	6.87e-28	3.47e-29	0.14	11.2142	1.5682	863.34	TET1	tet methylcytosine dioxygenase 1
112268238	7.62e-28	3.85e-29	0.169	-11.205	-1.89917	337.23	LOC112268238	replaced by ID 554313
7343	7.67e-28	3.88e-29	0.127	11.2043	1.425	1654.72	UBTF	upstream binding transcription factor
7050	8e-28	4.05e-29	0.145	-11.2005	-1.62317	4855.55	TGIF1	TGFB induced factor homeobox 1
643837	8.48e-28	4.3e-29	0.141	-11.1953	-1.57328	796.42	LINC01128	long intergenic non-protein coding RNA 1128
160760	8.58e-28	4.35e-29	0.145	-11.1942	-1.62451	1139.88	PPTC7	protein phosphatase targeting COQ7
84645	8.79e-28	4.47e-29	0.149	-11.1919	-1.67144	523.31	C22orf23	chromosome 22 open reading frame 23
10130	9.22e-28	4.69e-29	0.163	-11.1875	-1.81951	10479.4	PDIA6	protein disulfide isomerase family A member 6
120103	9.28e-28	4.73e-29	0.148	-11.1869	-1.65562	1295.85	SLC36A4	solute carrier family 36 member 4
221	9.36e-28	4.77e-29	0.173	11.1861	1.94024	866.87	ALDH3B1	aldehyde dehydrogenase 3 family member B1
54852	9.91e-28	5.06e-29	0.161	-11.1809	-1.79937	1966.63	PAQR5	progestin and adipoQ receptor family member 5
149837	1.01e-27	5.15e-29	0.18	11.1793	2.0104	259.14	LINC00654	long intergenic non-protein coding RNA 654
4217	1.1e-27	5.61e-29	0.13	-11.1717	-1.45033	3550.65	MAP3K5	mitogen-activated protein kinase kinase kinase 5
51308	1.16e-27	5.92e-29	0.198	11.167	2.20884	182.73	REEP2	receptor accessory protein 2
55154	1.3e-27	6.67e-29	0.156	-11.1563	-1.73783	810.27	MSTO1	misato mitochondrial distribution and morphology regulator 1
26233	1.32e-27	6.74e-29	0.163	-11.1554	-1.81739	682.31	FBXL6	F-box and leucine rich repeat protein 6
284371	1.33e-27	6.84e-29	0.138	-11.154	-1.53387	1565.69	ZNF841	zinc finger protein 841
100129845	1.52e-27	7.81e-29	0.206	11.1423	2.30073	212.31	PCOLCE-AS1	PCOLCE antisense RNA 1
100506990	1.59e-27	8.18e-29	0.161	11.1382	1.79784	396.4	FAM86B2-DT	FAM86B2 divergent transcript
26011	1.65e-27	8.49e-29	0.197	11.1349	2.18914	1225.95	TENM4	teneurin transmembrane protein 4
64288	1.66e-27	8.55e-29	0.165	11.1342	1.8337	365.9	ZSCAN31	zinc finger and SCAN domain containing 31
254827	1.68e-27	8.66e-29	0.183	11.1331	2.04248	586.2	NAALADL2	N-acetylated alpha-linked acidic dipeptidase like 2
54899	1.73e-27	8.94e-29	0.15	11.1302	1.6737	903.35	PXK	PX domain containing serine/threonine kinase like
11253	1.92e-27	9.92e-29	0.141	11.1209	1.56516	1286.39	MAN1B1	mannosidase alpha class 1B member 1
54496	2.04e-27	1.05e-28	0.155	11.1155	1.71872	455.89	PRMT7	protein arginine methyltransferase 7
4488	2.13e-27	1.1e-28	0.173	11.1117	1.92143	439.9	MSX2	msh homeobox 2
8352	2.16e-27	1.12e-28	0.188	11.1101	2.08565	227.83	H3C3	H3 clustered histone 3
28999	2.39e-27	1.24e-28	0.306	-11.1009	-3.39406	85.28	KLF15	KLF transcription factor 15
5096	2.52e-27	1.31e-28	0.164	11.0961	1.82004	682.09	PCCB	propionyl-CoA carboxylase subunit beta
64786	2.54e-27	1.32e-28	0.148	-11.0956	-1.63959	1384.09	TBC1D15	TBC1 domain family member 15
100526832	2.56e-27	1.33e-28	0.21	11.0946	2.33256	197.78	PHOSPHO2-KLHL23	PHOSPHO2-KLHL23 readthrough
8754	2.65e-27	1.38e-28	0.151	11.0913	1.67172	9870.07	ADAM9	ADAM metallopeptidase domain 9
3275	2.65e-27	1.38e-28	0.151	11.0913	1.67492	2150.8	PRMT2	protein arginine methyltransferase 2
10417	2.7e-27	1.41e-28	0.187	11.0895	2.07116	2689.89	SPON2	spondin 2
51449	3.06e-27	1.6e-28	0.143	11.0785	1.58431	2102.79	PCYOX1	prenylcysteine oxidase 1
84695	3.27e-27	1.71e-28	0.163	11.0724	1.80577	1475.95	LOXL3	lysyl oxidase like 3
100533496	3.27e-27	1.71e-28	0.151	-11.0722	-1.67176	472.98	TVP23C-CDRT4	TVP23C-CDRT4 readthrough
65009	3.41e-27	1.78e-28	0.15	11.0685	1.6615	552.83	NDRG4	NDRG family member 4
55266	3.47e-27	1.82e-28	0.219	11.0666	2.41999	351.93	TMEM19	transmembrane protein 19
51495	3.82e-27	2e-28	0.162	11.0582	1.79101	1601.03	HACD3	3-hydroxyacyl-CoA dehydratase 3
26002	4.13e-27	2.17e-28	0.194	11.051	2.14318	459.76	MOXD1	monooxygenase DBH like 1
101927559	4.29e-27	2.25e-28	0.179	-11.0475	-1.97237	2045.17	CEBPB-AS1	CEBPB antisense RNA 1
3659	4.29e-27	2.26e-28	0.152	-11.0473	-1.67535	1742.35	IRF1	interferon regulatory factor 1
51019	4.29e-27	2.26e-28	0.213	11.0474	2.34928	222.65	WASHC3	WASH complex subunit 3
105369848	4.41e-27	2.32e-28	0.281	-11.0448	-3.10633	93.18	LNCOG	lncRNA osteogenesis associated
9260	4.64e-27	2.45e-28	0.183	11.0401	2.02464	2356.04	PDLIM7	PDZ and LIM domain 7
1282	5.19e-27	2.74e-28	0.155	11.0299	1.71373	45827.9	COL4A1	collagen type IV alpha 1 chain
90321	5.42e-27	2.86e-28	0.182	11.026	2.00658	290.02	ZNF766	zinc finger protein 766
80183	5.95e-27	3.15e-28	0.358	-11.0175	-3.94512	73.88	RUBCNL	rubicon like autophagy enhancer
7980	6.28e-27	3.32e-28	0.204	-11.0126	-2.25014	103212	TFPI2	tissue factor pathway inhibitor 2
63917	6.49e-27	3.44e-28	0.159	11.0095	1.75321	518.17	GALNT11	polypeptide N-acetylgalactosaminyltransferase 11
51523	6.58e-27	3.49e-28	0.163	11.0082	1.79406	702.15	CXXC5	CXXC finger protein 5
81557	6.61e-27	3.51e-28	0.139	11.0076	1.52581	1378.52	MAGED4B	MAGE family member D4B
253980	6.66e-27	3.54e-28	0.166	-11.0069	-1.82906	492.4	KCTD13	potassium channel tetramerization domain containing 13
55619	7.08e-27	3.77e-28	0.178	-11.0013	-1.95534	612.96	DOCK10	dedicator of cytokinesis 10
114904	7.72e-27	4.11e-28	0.166	10.9934	1.82249	367.09	C1QTNF6	C1q and TNF related 6
90411	8.62e-27	4.6e-28	0.136	-10.9833	-1.49709	8232.28	MCFD2	multiple coagulation factor deficiency 2, ER cargo receptor complex subunit
51696	8.74e-27	4.66e-28	0.138	-10.9821	-1.52045	1557.1	HECA	hdc homolog, cell cycle regulator
23169	9.77e-27	5.21e-28	0.131	10.9719	1.43685	1413.32	SLC35D1	solute carrier family 35 member D1
3033	9.98e-27	5.34e-28	0.205	10.9699	2.25213	186.11	HADH	hydroxyacyl-CoA dehydrogenase
8795	1.02e-26	5.44e-28	0.123	-10.9681	-1.3462	5316.63	TNFRSF10B	TNF receptor superfamily member 10b
3909	1.03e-26	5.49e-28	0.185	10.9673	2.02625	290.08	LAMA3	laminin subunit alpha 3
113612	1.07e-26	5.71e-28	0.185	10.9637	2.02446	324.43	CYP2U1	cytochrome P450 family 2 subfamily U member 1
79783	1.16e-26	6.24e-28	0.22	10.9557	2.41126	145.31	SUGCT	succinyl-CoA:glutarate-CoA transferase
100129917	1.18e-26	6.33e-28	0.159	-10.9544	-1.73781	408.43	PCGF3-AS1	PCGF3 antisense RNA 1
9052	1.22e-26	6.58e-28	0.149	10.9509	1.63547	860.04	GPRC5A	G protein-coupled receptor class C group 5 member A
4285	1.29e-26	6.95e-28	0.187	10.946	2.04361	527.13	MIPEP	mitochondrial intermediate peptidase
11120	1.44e-26	7.73e-28	0.133	-10.9363	-1.45209	1240.5	BTN2A1	butyrophilin subfamily 2 member A1
26996	1.51e-26	8.16e-28	0.281	-10.9314	-3.07362	115.23	GPR160	G protein-coupled receptor 160
200316	1.54e-26	8.33e-28	0.183	10.9295	2.00435	256.42	APOBEC3F	apolipoprotein B mRNA editing enzyme catalytic subunit 3F
1999	1.77e-26	9.55e-28	0.494	-10.9171	-5.39502	74.8	ELF3	E74 like ETS transcription factor 3
84918	1.8e-26	9.73e-28	0.133	10.9154	1.45381	1396.08	LRP11	LDL receptor related protein 11
284040	1.85e-26	9.99e-28	0.165	-10.913	-1.79805	299.43	CDRT4	CMT1A duplicated region transcript 4
84162	1.91e-26	1.03e-27	0.128	10.9099	1.39488	4501.5	BLTP1	bridge-like lipid transfer protein family member 1
51071	1.92e-26	1.04e-27	0.203	10.9091	2.21268	416.32	DERA	deoxyribose-phosphate aldolase
154796	2.06e-26	1.12e-27	0.239	10.9029	2.60084	143.84	AMOT	angiomotin
2590	2.46e-26	1.33e-27	0.131	10.8867	1.43094	4064.32	GALNT2	polypeptide N-acetylgalactosaminyltransferase 2
4500	2.46e-26	1.33e-27	0.177	-10.8866	-1.92859	316.11	MT1L	metallothionein 1L, pseudogene
9577	2.63e-26	1.43e-27	0.17	10.8802	1.84584	341.07	BABAM2	BRISC and BRCA1 A complex member 2
338773	2.7e-26	1.47e-27	0.178	10.8779	1.93579	726.09	TMEM119	transmembrane protein 119
653319	2.74e-26	1.49e-27	0.172	10.8765	1.87493	424.51	MATCAP1	microtubule associated tyrosine carboxypeptidase 1
80321	2.79e-26	1.52e-27	0.163	-10.8747	-1.76857	597.35	CEP70	centrosomal protein 70
8202	3.07e-26	1.68e-27	0.122	-10.8658	-1.32379	2945.41	NCOA3	nuclear receptor coactivator 3
9500	3.13e-26	1.71e-27	0.139	10.864	1.51296	4973.85	MAGED1	MAGE family member D1
8804	3.34e-26	1.83e-27	0.129	-10.858	-1.40515	2234.52	CREG1	cellular repressor of E1A stimulated genes 1
3213	3.34e-26	1.83e-27	0.148	10.858	1.60389	1230.11	HOXB3	homeobox B3
83982	3.65e-26	2e-27	0.182	10.8498	1.97906	411.22	IFI27L2	interferon alpha inducible protein 27 like 2
9351	3.76e-26	2.06e-27	0.152	10.847	1.65336	1351.82	NHERF2	NHERF family PDZ scaffold protein 2
23086	4.11e-26	2.26e-27	0.201	10.8386	2.18236	188.74	EXPH5	exophilin 5
1410	4.13e-26	2.27e-27	0.255	10.8381	2.76684	111.87	CRYAB	crystallin alpha B
79671	4.22e-26	2.32e-27	0.171	10.8362	1.85647	489.04	NLRX1	NLR family member X1
3475	4.25e-26	2.34e-27	0.151	-10.8353	-1.64153	3004.47	IFRD1	interferon related developmental regulator 1
72	4.35e-26	2.4e-27	0.496	10.8331	5.36904	2622.42	ACTG2	actin gamma 2, smooth muscle
3417	4.75e-26	2.62e-27	0.155	10.8251	1.68248	1172.6	IDH1	isocitrate dehydrogenase (NADP(+)) 1
23528	5.04e-26	2.78e-27	0.153	-10.8195	-1.65843	3218.75	ZNF281	zinc finger protein 281
201158	5.12e-26	2.83e-27	0.146	-10.8181	-1.5822	665	TVP23C	trans-golgi network vesicle protein 23 homolog C
81	5.19e-26	2.87e-27	0.157	10.8168	1.70054	5741.76	ACTN4	actinin alpha 4
157	5.45e-26	3.02e-27	0.16	-10.8121	-1.72625	505.07	GRK3	G protein-coupled receptor kinase 3
7003	5.51e-26	3.05e-27	0.126	10.8111	1.3665	4658.62	TEAD1	TEA domain transcription factor 1
728239	5.57e-26	3.09e-27	0.144	10.81	1.55288	1129.71	MAGED4	MAGE family member D4
57643	5.76e-26	3.19e-27	0.184	-10.8068	-1.98337	315.64	ZSWIM5	zinc finger SWIM-type containing 5
105375172	6.02e-26	3.34e-27	0.343	-10.8026	-3.70499	75.14	LOC105375172	uncharacterized LOC105375172
25934	6.36e-26	3.54e-27	0.247	10.7975	2.66425	229.8	NIPSNAP3A	nipsnap homolog 3A
55228	6.68e-26	3.72e-27	0.162	10.7929	1.74502	457.54	PNMA8A	PNMA family member 8A
488	6.75e-26	3.76e-27	0.154	-10.7919	-1.66213	16512.5	ATP2A2	ATPase sarcoplasmic/endoplasmic reticulum Ca2+ transporting 2
85365	6.94e-26	3.87e-27	0.138	-10.7893	-1.4905	1883.22	ALG2	ALG2 alpha-1,3/1,6-mannosyltransferase
5552	6.94e-26	3.87e-27	0.208	-10.7892	-2.23887	207.91	SRGN	serglycin
222865	7.42e-26	4.14e-27	0.356	10.783	3.83464	78.07	TMEM130	transmembrane protein 130
126661	7.76e-26	4.34e-27	0.281	-10.7788	-3.02553	91.72	CCDC163	CCDC163 homolog
142	8.07e-26	4.51e-27	0.15	10.7751	1.61586	1179.08	PARP1	poly(ADP-ribose) polymerase 1
57458	9.1e-26	5.1e-27	0.339	-10.7639	-3.65265	74.57	TMCC3	transmembrane and coiled-coil domain family 3
22848	9.55e-26	5.35e-27	0.156	-10.7594	-1.67414	2519.79	AAK1	AP2 associated kinase 1
8933	9.71e-26	5.45e-27	0.169	10.7578	1.81877	1552.39	RTL8C	retrotransposon Gag like 8C
3995	1.02e-25	5.73e-27	0.153	-10.7531	-1.64722	1621.96	FADS3	fatty acid desaturase 3
775	1.05e-25	5.89e-27	0.176	10.7506	1.89451	635.22	CACNA1C	calcium voltage-gated channel subunit alpha1 C
84962	1.13e-25	6.36e-27	0.17	10.7435	1.82894	1283.53	AJUBA	ajuba LIM protein
666	1.33e-25	7.46e-27	0.169	10.7287	1.81734	704.8	BOK	BCL2 family apoptosis regulator BOK
7058	1.36e-25	7.64e-27	0.191	-10.7266	-2.05129	37619.9	THBS2	thrombospondin 2
100129405	1.39e-25	7.81e-27	0.155	-10.7245	-1.66397	517.98	MSTO2P	misato family member 2, pseudogene
5179	1.4e-25	7.9e-27	0.256	10.7235	2.74593	179.74	PENK	proenkephalin
219790	1.43e-25	8.09e-27	0.27	10.7213	2.8997	116.68	RTKN2	rhotekin 2
133746	1.51e-25	8.53e-27	0.147	-10.7163	-1.57346	3138.68	JMY	junction mediating and regulatory protein, p53 cofactor
4171	1.55e-25	8.78e-27	0.19	10.7136	2.03997	221.96	MCM2	minichromosome maintenance complex component 2
3680	1.59e-25	8.98e-27	0.258	10.7116	2.7674	139.11	ITGA9	integrin subunit alpha 9
11160	1.62e-25	9.16e-27	0.164	10.7097	1.75277	1076.04	ERLIN2	ER lipid raft associated 2
100288413	1.65e-25	9.36e-27	0.353	10.7077	3.77485	90.99	ERVMER34-1	endogenous retrovirus group MER34 member 1, envelope
9758	1.66e-25	9.43e-27	0.172	-10.7071	-1.8412	731.25	FRMPD4	FERM and PDZ domain containing 4
10209	1.68e-25	9.53e-27	0.119	-10.7061	-1.27266	7751.88	EIF1	eukaryotic translation initiation factor 1
84216	1.79e-25	1.02e-26	0.193	10.6999	2.06161	248.81	TMEM117	transmembrane protein 117
124751	1.87e-25	1.07e-26	0.201	10.6957	2.15396	213.56	KRBA2	KRAB-A domain containing 2
6248	2.17e-25	1.24e-26	0.164	-10.682	-1.74757	367.15	RSC1A1	regulator of solute carriers 1
2232	2.17e-25	1.24e-26	0.199	10.6818	2.12667	318.69	FDXR	ferredoxin reductase
401237	2.24e-25	1.28e-26	0.171	10.6788	1.82956	426.08	CASC15	cancer susceptibility 15
2717	2.27e-25	1.3e-26	0.143	-10.6774	-1.52446	927.22	GLA	galactosidase alpha
5937	2.3e-25	1.31e-26	0.14	10.6764	1.49859	2903.06	RBMS1	RNA binding motif single stranded interacting protein 1
7439	2.4e-25	1.37e-26	0.127	-10.6721	-1.35613	23873.5	BEST1	bestrophin 1
110806283	2.5e-25	1.43e-26	0.247	-10.6682	-2.63763	117.25	LIF-AS1	LIF antisense RNA 1
84131	2.57e-25	1.47e-26	0.2	10.6658	2.12897	315.99	CEP78	centrosomal protein 78
338376	2.68e-25	1.54e-26	0.295	-10.6616	-3.14167	94.13	IFNE	interferon epsilon
89891	2.77e-25	1.59e-26	0.159	10.6586	1.69884	412.33	DYNC2I2	dynein 2 intermediate chain 2
64168	2.89e-25	1.66e-26	0.198	-10.6546	-2.11103	439.85	NECAB1	N-terminal EF-hand calcium binding protein 1
1543	3.2e-25	1.84e-26	0.396	-10.6451	-4.21606	67.29	CYP1A1	cytochrome P450 family 1 subfamily A member 1
23071	3.39e-25	1.95e-26	0.132	-10.6394	-1.40545	1907.77	ERP44	endoplasmic reticulum protein 44
22795	3.39e-25	1.96e-26	0.157	-10.6393	-1.67159	11046.8	NID2	nidogen 2
9881	3.62e-25	2.09e-26	0.149	10.6331	1.58892	1824.41	TRANK1	tetratricopeptide repeat and ankyrin repeat containing 1
55780	3.86e-25	2.23e-26	0.153	10.6271	1.62066	431.1	ERMARD	ER membrane associated RNA degradation
151230	4.22e-25	2.44e-26	0.214	10.6186	2.26977	183.51	KLHL23	kelch like family member 23
3005	4.22e-25	2.44e-26	0.153	-10.6187	-1.62372	1823.79	H1-0	H1.0 linker histone
84446	4.27e-25	2.47e-26	0.157	-10.6176	-1.66593	641.69	BRSK1	BR serine/threonine kinase 1
404672	4.49e-25	2.6e-26	0.206	10.6127	2.18746	378.15	GTF2H5	general transcription factor IIH subunit 5
201229	4.91e-25	2.84e-26	0.261	10.6044	2.76684	104.63	LYRM9	LYR motif containing 9
63876	5.12e-25	2.97e-26	0.306	10.6002	3.24348	90.34	PKNOX2	PBX/knotted 1 homeobox 2
7157	5.18e-25	3.01e-26	0.138	10.5992	1.46471	778.49	TP53	tumor protein p53
1306	5.56e-25	3.23e-26	0.177	10.5924	1.87174	1094.35	COL15A1	collagen type XV alpha 1 chain
100507053	6.3e-25	3.66e-26	0.24	10.5807	2.53968	134.81	LOC100507053	uncharacterized LOC100507053
4913	6.4e-25	3.72e-26	0.187	10.5792	1.9741	234.28	NTHL1	nth like DNA glycosylase 1
57602	7.05e-25	4.11e-26	0.165	-10.57	-1.74284	1405.97	USP36	ubiquitin specific peptidase 36
5595	7.06e-25	4.12e-26	0.182	10.5697	1.92084	524.83	MAPK3	mitogen-activated protein kinase 3
2035	7.14e-25	4.17e-26	0.144	-10.5686	-1.51687	668.69	EPB41	erythrocyte membrane protein band 4.1
11178	7.56e-25	4.41e-26	0.282	10.5632	2.97382	102.9	LZTS1	leucine zipper tumor suppressor 1
79956	8.11e-25	4.74e-26	0.147	10.5565	1.55262	500.17	ERMP1	endoplasmic reticulum metallopeptidase 1
95681	8.27e-25	4.84e-26	0.189	10.5546	1.99854	228.6	CEP41	centrosomal protein 41
3988	8.93e-25	5.23e-26	0.213	10.5473	2.25026	290.04	LIPA	lipase A, lysosomal acid type
3998	9.51e-25	5.57e-26	0.147	-10.5413	-1.54904	12152.2	LMAN1	lectin, mannose binding 1
8345	9.71e-25	5.69e-26	0.208	10.5393	2.19063	284.92	H2BC9	H2B clustered histone 9
51106	9.88e-25	5.8e-26	0.161	-10.5375	-1.69549	1246.78	TFB1M	transcription factor B1, mitochondrial
11264	9.9e-25	5.81e-26	0.198	10.5373	2.08477	199.01	PXMP4	peroxisomal membrane protein 4
5007	1.02e-24	6.02e-26	0.121	-10.534	-1.27942	3480.85	OSBP	oxysterol binding protein
55733	1.03e-24	6.08e-26	0.19	10.5331	2.00178	213.88	HHAT	hedgehog acyltransferase
146198	1.04e-24	6.13e-26	0.174	10.5324	1.83317	505.61	ZFP90	ZFP90 zinc finger protein
3843	1.08e-24	6.35e-26	0.145	-10.529	-1.52296	8304.88	IPO5	importin 5
3418	1.18e-24	6.97e-26	0.15	10.5202	1.57611	1230.69	IDH2	isocitrate dehydrogenase (NADP(+)) 2
79845	1.18e-24	7e-26	0.255	10.5199	2.68649	129.63	RNF122	ring finger protein 122
9697	1.21e-24	7.16e-26	0.143	10.5177	1.50462	2914.05	TRAM2	translocation associated membrane protein 2
54839	1.22e-24	7.2e-26	0.195	-10.5172	-2.05345	466.99	LRRC49	leucine rich repeat containing 49
3707	1.23e-24	7.25e-26	0.18	10.5165	1.89044	290.59	ITPKB	inositol-trisphosphate 3-kinase B
79158	1.35e-24	7.98e-26	0.161	10.5075	1.69583	944.19	GNPTAB	N-acetylglucosamine-1-phosphate transferase subunits alpha and beta
5362	1.46e-24	8.63e-26	0.209	-10.5001	-2.19157	422.62	PLXNA2	plexin A2
55521	1.51e-24	8.93e-26	0.345	-10.4968	-3.61808	70.96	TRIM36	tripartite motif containing 36
1317	1.59e-24	9.42e-26	0.145	-10.4919	-1.52434	3348.55	SLC31A1	solute carrier family 31 member 1
55301	1.7e-24	1.01e-25	0.543	-10.4852	-5.68927	73.99	OLAH	oleoyl-ACP hydrolase
220323	1.72e-24	1.02e-25	0.153	-10.4839	-1.60617	997.68	OAF	out at first homolog
112267915	1.76e-24	1.05e-25	0.166	-10.4818	-1.73977	403.48	LOC112267915	uncharacterized LOC112267915
27351	1.81e-24	1.08e-25	0.129	-10.4789	-1.34993	1549.13	DESI1	desumoylating isopeptidase 1
222663	1.84e-24	1.1e-25	0.161	10.4774	1.68972	412.92	SCUBE3	signal peptide, CUB domain and EGF like domain containing 3
114881	1.94e-24	1.16e-25	0.213	10.4724	2.23516	168.2	OSBPL7	oxysterol binding protein like 7
8411	1.98e-24	1.18e-25	0.174	10.4702	1.82522	1781.47	EEA1	early endosome antigen 1
284942	2.06e-24	1.23e-25	0.195	10.4666	2.03783	314.65	RPL23AP82	ribosomal protein L23a pseudogene 82
3959	2.07e-24	1.24e-25	0.143	10.4661	1.49369	2405.34	LGALS3BP	galectin 3 binding protein
221294	2.13e-24	1.27e-25	0.142	10.4632	1.48832	849.17	NT5DC1	5'-nucleotidase domain containing 1
50512	2.42e-24	1.45e-25	0.189	10.4512	1.97098	301.59	PODXL2	podocalyxin like 2
9711	2.42e-24	1.45e-25	0.148	-10.4507	-1.54197	779.58	RUBCN	rubicon autophagy regulator
23596	2.44e-24	1.46e-25	0.175	10.4502	1.83008	391.88	OPN3	opsin 3
100287227	2.67e-24	1.6e-25	0.174	-10.4415	-1.81233	422.29	TIPARP-AS1	TIPARP antisense RNA 1
4037	2.71e-24	1.63e-25	0.181	10.4398	1.89166	893.6	LRP3	LDL receptor related protein 3
105375913	2.72e-24	1.64e-25	0.523	-10.4395	-5.46261	70.61	LOC105375913	uncharacterized LOC105375913
26289	2.8e-24	1.69e-25	0.203	10.4365	2.11472	350.76	AK5	adenylate kinase 5
10483	3.02e-24	1.82e-25	0.154	-10.4293	-1.60743	2593.34	SEC23B	SEC23 homolog B, COPII coat complex component
5791	3.06e-24	1.85e-25	0.18	-10.4279	-1.87887	245.02	PTPRE	protein tyrosine phosphatase receptor type E
128553	3.1e-24	1.87e-25	0.203	10.4268	2.11631	256.72	TSHZ2	teashirt zinc finger homeobox 2
1326	3.26e-24	1.97e-25	0.159	-10.422	-1.65568	416.2	MAP3K8	mitogen-activated protein kinase kinase kinase 8
84419	3.47e-24	2.1e-25	0.495	-10.4158	-5.15826	69.65	C15orf48	chromosome 15 open reading frame 48
51661	3.55e-24	2.15e-25	0.173	10.4136	1.80208	634.34	FKBP7	FKBP prolyl isomerase 7
1267	3.56e-24	2.15e-25	0.13	10.4134	1.34897	1719.42	CNP	2',3'-cyclic nucleotide 3' phosphodiesterase
57181	3.85e-24	2.34e-25	0.143	10.4057	1.4867	1358.63	SLC39A10	solute carrier family 39 member 10
100528016	3.85e-24	2.33e-25	0.127	10.4057	1.3262	2940.64	TMX2-CTNND1	TMX2-CTNND1 readthrough (NMD candidate)
9185	4.15e-24	2.52e-25	0.27	-10.3984	-2.81042	90.29	REPS2	RALBP1 associated Eps domain containing 2
84078	4.28e-24	2.6e-25	0.163	10.3955	1.69522	506.98	KBTBD7	kelch repeat and BTB domain containing 7
8787	4.32e-24	2.63e-25	0.171	-10.3945	-1.77231	506.66	RGS9	regulator of G protein signaling 9
2004	4.33e-24	2.64e-25	0.134	-10.3941	-1.39208	1831	ELK3	ETS transcription factor ELK3
8635	5e-24	3.05e-25	0.207	10.3803	2.14394	176.37	RNASET2	ribonuclease T2
55132	5.04e-24	3.07e-25	0.14	-10.3795	-1.45827	1171.8	LARP1B	La ribonucleoprotein 1B
5154	5.11e-24	3.12e-25	0.178	-10.3781	-1.84979	292.33	PDGFA	platelet derived growth factor subunit A
107985369	5.13e-24	3.13e-25	0.384	-10.3777	-3.9811	74.7	LOC107985369	replaced by ID 64388
4148	5.17e-24	3.16e-25	0.261	10.3769	2.7074	208.14	MATN3	matrilin 3
57678	5.31e-24	3.25e-25	0.171	10.3743	1.77381	404.53	GPAM	glycerol-3-phosphate acyltransferase, mitochondrial
57569	5.61e-24	3.43e-25	0.257	10.3689	2.66504	189.28	ARHGAP20	Rho GTPase activating protein 20
839	5.71e-24	3.5e-25	0.238	10.3671	2.46575	168.48	CASP6	caspase 6
576	6.09e-24	3.74e-25	0.171	10.3609	1.77349	408.06	ADGRB2	adhesion G protein-coupled receptor B2
3575	6.27e-24	3.84e-25	0.209	-10.3581	-2.16141	1805.34	IL7R	interleukin 7 receptor
55679	6.29e-24	3.86e-25	0.265	10.3577	2.74525	116.79	LIMS2	LIM zinc finger domain containing 2
50507	6.6e-24	4.06e-25	0.182	10.353	1.88015	353.73	NOX4	NADPH oxidase 4
2803	6.91e-24	4.25e-25	0.151	-10.3485	-1.56475	6256.11	GOLGA4	golgin A4
85465	7.3e-24	4.49e-25	0.151	-10.3432	-1.56073	1621.9	SELENOI	selenoprotein I
210	8.06e-24	4.97e-25	0.153	10.3336	1.58059	550.01	ALAD	aminolevulinate dehydratase
646976	8.43e-24	5.2e-25	0.181	10.3292	1.8729	234.03	RALGPS2-AS1	RALGPS2 antisense RNA 1
80723	8.45e-24	5.21e-25	0.155	-10.3289	-1.60244	617.62	SLC35G2	solute carrier family 35 member G2
400798	8.51e-24	5.25e-25	0.298	10.3282	3.07949	86.64	C1orf220	chromosome 1 putative open reading frame 220
1368	8.8e-24	5.44e-25	0.156	-10.3249	-1.60788	552.2	CPM	carboxypeptidase M
23284	8.88e-24	5.49e-25	0.233	10.3239	2.4049	153.26	ADGRL3	adhesion G protein-coupled receptor L3
3977	9.18e-24	5.68e-25	0.151	10.3207	1.56214	1602.9	LIFR	LIF receptor subunit alpha
7291	9.67e-24	5.99e-25	0.173	-10.3156	-1.7837	634.09	TWIST1	twist family bHLH transcription factor 1
57687	9.92e-24	6.15e-25	0.42	10.3131	4.33388	448.52	VAT1L	vesicle amine transport 1 like
2495	1.18e-23	7.32e-25	0.128	-10.2963	-1.31973	29735.2	FTH1	ferritin heavy chain 1
2280	1.18e-23	7.34e-25	0.121	-10.2961	-1.24485	5285.88	FKBP1A	FKBP prolyl isomerase 1A
5252	1.32e-23	8.2e-25	0.135	-10.2854	-1.38597	1532.23	PHF1	PHD finger protein 1
32	1.43e-23	8.91e-25	0.205	10.2774	2.10946	728.17	ACACB	acetyl-CoA carboxylase beta
1519	1.55e-23	9.65e-25	0.176	10.2697	1.804	578.12	CTSO	cathepsin O
375061	1.55e-23	9.66e-25	0.166	-10.2696	-1.70317	611.62	FAM89A	family with sequence similarity 89 member A
6709	1.61e-23	1.01e-24	0.119	10.2657	1.22592	9620.76	SPTAN1	spectrin alpha, non-erythrocytic 1
2615	1.61e-23	1.01e-24	0.191	10.2656	1.95941	243.13	LRRC32	leucine rich repeat containing 32
1734	1.66e-23	1.04e-24	0.169	10.2629	1.73518	392.76	DIO2	iodothyronine deiodinase 2
5037	1.71e-23	1.07e-24	0.138	10.2598	1.41944	2196.58	PEBP1	phosphatidylethanolamine binding protein 1
63910	1.77e-23	1.11e-24	0.198	-10.2562	-2.02991	247.58	SLC17A9	solute carrier family 17 member 9
5151	1.8e-23	1.13e-24	0.13	-10.2548	-1.33363	1919.93	PDE8A	phosphodiesterase 8A
683	1.84e-23	1.15e-24	0.272	10.2526	2.78546	104.22	BST1	bone marrow stromal cell antigen 1
6875	1.84e-23	1.15e-24	0.2	-10.2527	-2.05532	235.35	TAF4B	TATA-box binding protein associated factor 4b
619208	1.85e-23	1.16e-24	0.224	10.2518	2.30026	181.68	FAM229B	family with sequence similarity 229 member B
144455	1.89e-23	1.18e-24	0.215	-10.2499	-2.2077	181.3	E2F7	E2F transcription factor 7
151473	1.98e-23	1.25e-24	0.216	10.245	2.20831	223.55	SLC16A14	solute carrier family 16 member 14
22879	2.17e-23	1.37e-24	0.143	-10.2362	-1.46307	1663.78	MON1B	MON1 homolog B, secretory trafficking associated
93210	2.26e-23	1.42e-24	0.181	10.2323	1.85157	315.27	PGAP3	post-GPI attachment to proteins phospholipase 3
1627	2.29e-23	1.44e-24	0.164	10.2307	1.68163	4265.31	DBN1	drebrin 1
386724	2.32e-23	1.46e-24	0.182	-10.2296	-1.8568	307.64	AMIGO3	adhesion molecule with Ig like domain 3
1675	2.32e-23	1.47e-24	0.288	10.2292	2.94891	92.41	CFD	complement factor D
79750	2.34e-23	1.48e-24	0.388	-10.2286	-3.9665	62.43	ZNF385D	zinc finger protein 385D
51148	2.39e-23	1.51e-24	0.175	10.2262	1.78678	1332.8	CERCAM	cerebral endothelial cell adhesion molecule
222962	2.44e-23	1.55e-24	0.207	10.2242	2.11748	210.19	SLC29A4	solute carrier family 29 member 4
138724	2.45e-23	1.55e-24	0.218	-10.2237	-2.22539	181.72	C9orf131	chromosome 9 open reading frame 131
4253	2.59e-23	1.64e-24	0.142	-10.2186	-1.44782	1001.09	MIA2	MIA SH3 domain ER export factor 2
3956	2.72e-23	1.72e-24	0.194	10.2137	1.98616	16960.5	LGALS1	galectin 1
92140	2.73e-23	1.73e-24	0.14	-10.2133	-1.4272	5519.67	MTDH	metadherin
200576	2.9e-23	1.84e-24	0.13	-10.207	-1.33035	4421.79	PIKFYVE	phosphoinositide kinase, FYVE-type zinc finger containing
27074	2.9e-23	1.84e-24	0.457	-10.2071	-4.66892	62.38	LAMP3	lysosomal associated membrane protein 3
23433	2.92e-23	1.86e-24	0.15	-10.2062	-1.53054	2766.63	RHOQ	ras homolog family member Q
105372860	2.92e-23	1.86e-24	0.167	-10.2063	-1.70919	432.21	UFD1-AS1	UFD1 antisense RNA 1
126969	3.04e-23	1.94e-24	0.338	10.2023	3.45066	75.9	SLC44A3	solute carrier family 44 member 3
990	3.07e-23	1.96e-24	0.227	-10.2012	-2.31522	253.04	CDC6	cell division cycle 6
90701	3.52e-23	2.25e-24	0.212	-10.1879	-2.16206	500.05	SEC11C	SEC11 homolog C, signal peptidase complex subunit
80162	4.3e-23	2.75e-24	0.202	10.1683	2.05181	260.31	PGGHG	protein-glucosylgalactosylhydroxylysine glucosidase
114112	4.38e-23	2.8e-24	0.183	10.1665	1.86095	267.96	TXNRD3	thioredoxin reductase 3
107984316	4.62e-23	2.95e-24	0.172	-10.1613	-1.74317	333.17	LOC107984316	replaced by ID 374383
5445	5.38e-23	3.45e-24	0.159	10.1462	1.61597	1209.53	PON2	paraoxonase 2
3077	5.57e-23	3.57e-24	0.213	10.1428	2.16303	157.54	HFE	homeostatic iron regulator
245973	5.81e-23	3.73e-24	0.176	-10.1386	-1.78685	2550.06	ATP6V1C2	ATPase H+ transporting V1 subunit C2
3756	5.86e-23	3.76e-24	0.271	10.1377	2.74761	132.01	KCNH1	potassium voltage-gated channel subfamily H member 1
9294	6.16e-23	3.96e-24	0.144	10.1327	1.45495	1702.67	S1PR2	sphingosine-1-phosphate receptor 2
3146	6.54e-23	4.2e-24	0.164	10.1268	1.66117	4381.06	HMGB1	high mobility group box 1
4323	6.59e-23	4.24e-24	0.146	-10.126	-1.47472	22871.9	MMP14	matrix metallopeptidase 14
7041	6.96e-23	4.48e-24	0.152	10.1206	1.54113	1527.07	TGFB1I1	transforming growth factor beta 1 induced transcript 1
3176	7.21e-23	4.64e-24	0.224	10.117	2.27044	226.09	HNMT	histamine N-methyltransferase
4692	7.4e-23	4.77e-24	0.161	10.1144	1.63075	411.54	NDN	necdin, MAGE family member
150365	7.93e-23	5.11e-24	0.28	-10.1076	-2.83315	91.92	MEI1	meiotic double-stranded break formation protein 1
51257	8.04e-23	5.19e-24	0.162	10.1062	1.63595	435.04	MARCHF2	membrane associated ring-CH-type finger 2
9928	8.59e-23	5.55e-24	0.211	-10.0996	-2.1266	169.71	KIF14	kinesin family member 14
23022	8.66e-23	5.6e-24	0.182	10.0987	1.83739	5635.2	PALLD	palladin, cytoskeletal associated protein
79962	9.13e-23	5.91e-24	0.193	10.0935	1.94501	228.49	DNAJC22	DnaJ heat shock protein family (Hsp40) member C22
30846	9.61e-23	6.22e-24	0.186	10.0884	1.87866	3084.22	EHD2	EH domain containing 2
25809	9.98e-23	6.47e-24	0.249	10.0846	2.51246	164.11	TTLL1	TTL family tubulin polyglutamylase complex subunit L1
81844	1.01e-22	6.53e-24	0.122	-10.0836	-1.22923	3753.94	TRIM56	tripartite motif containing 56
7482	1.04e-22	6.77e-24	0.186	10.0801	1.87564	663.57	WNT2B	Wnt family member 2B
283383	1.04e-22	6.78e-24	0.195	-10.0798	-1.96109	238.44	ADGRD1	adhesion G protein-coupled receptor D1
147906	1.05e-22	6.85e-24	0.215	10.0789	2.17125	179.83	DACT3	dishevelled binding antagonist of beta catenin 3
7280	1.11e-22	7.24e-24	0.208	10.0734	2.09604	688.57	TUBB2A	tubulin beta 2A class IIa
1244	1.13e-22	7.34e-24	0.256	-10.072	-2.58327	106.05	ABCC2	ATP binding cassette subfamily C member 2
6506	1.26e-22	8.2e-24	0.213	-10.0611	-2.14631	198.69	SLC1A2	solute carrier family 1 member 2
4092	1.33e-22	8.64e-24	0.142	-10.056	-1.43007	1410.83	SMAD7	SMAD family member 7
338707	1.36e-22	8.86e-24	0.174	10.0536	1.75359	370.71	B4GALNT4	beta-1,4-N-acetyl-galactosaminyltransferase 4
2668	1.37e-22	8.96e-24	0.183	-10.0525	-1.84095	260.89	GDNF	glial cell derived neurotrophic factor
11231	1.4e-22	9.17e-24	0.136	-10.0502	-1.36244	3535.87	SEC63	SEC63 homolog, protein translocation regulator
51101	1.41e-22	9.22e-24	0.159	10.0497	1.59973	669.26	ZC2HC1A	zinc finger C2HC-type containing 1A
56967	1.52e-22	9.97e-24	0.127	10.042	1.27309	3570.49	C14orf132	chromosome 14 open reading frame 132
131583	1.58e-22	1.03e-23	0.165	10.0383	1.65838	458.91	FAM43A	family with sequence similarity 43 member A
55906	1.63e-22	1.07e-23	0.245	10.035	2.45831	114.9	ZC4H2	zinc finger C4H2-type containing
2531	1.64e-22	1.07e-23	0.128	-10.0346	-1.28323	2134.33	KDSR	3-ketodihydrosphingosine reductase
3151	1.64e-22	1.08e-23	0.158	10.0344	1.58814	1862.01	HMGN2	high mobility group nucleosomal binding domain 2
6926	1.7e-22	1.12e-23	0.141	-10.0305	-1.41518	6160.5	TBX3	T-box transcription factor 3
2662	1.76e-22	1.15e-23	0.525	10.0275	5.26505	69.59	GDF10	growth differentiation factor 10
4814	1.81e-22	1.19e-23	0.151	-10.0246	-1.5117	1599.8	NINJ1	ninjurin 1
7077	1.84e-22	1.21e-23	0.123	10.0228	1.23563	4482.42	TIMP2	TIMP metallopeptidase inhibitor 2
375190	1.93e-22	1.27e-23	0.207	10.0177	2.06967	179.03	FAM228B	family with sequence similarity 228 member B
79018	1.94e-22	1.28e-23	0.142	-10.0172	-1.41961	627.67	GID4	GID complex subunit 4 homolog
22943	1.97e-22	1.3e-23	0.188	-10.0158	-1.88166	595.35	DKK1	dickkopf WNT signaling pathway inhibitor 1
163486	2.02e-22	1.34e-23	0.195	10.013	1.9482	350.03	DENND1B	DENN domain containing 1B
10579	2.05e-22	1.35e-23	0.203	-10.0117	-2.02856	453.17	TACC2	transforming acidic coiled-coil containing protein 2
59349	2.08e-22	1.38e-23	0.155	10.01	1.55638	767.24	KLHL12	kelch like family member 12
123720	2.13e-22	1.41e-23	0.138	-10.0076	-1.37988	767.98	WHAMM	WASP homolog associated with actin, golgi membranes and microtubules
7042	2.17e-22	1.44e-23	0.175	10.0059	1.75067	457.67	TGFB2	transforming growth factor beta 2
155066	2.18e-22	1.44e-23	0.241	10.0055	2.413	131.44	ATP6V0E2	ATPase H+ transporting V0 subunit e2
694	2.27e-22	1.51e-23	0.176	-10.0012	-1.76169	10641.7	BTG1	BTG anti-proliferation factor 1
84752	2.43e-22	1.61e-23	0.141	9.99451	1.40452	811.17	B3GNT9	UDP-GlcNAc:betaGal beta-1,3-N-acetylglucosaminyltransferase 9
107987183	2.53e-22	1.68e-23	0.301	-9.99015	-3.00206	81.92	LOC107987183
10919	2.54e-22	1.69e-23	0.155	9.98969	1.54534	877.37	EHMT2	euchromatic histone lysine methyltransferase 2
9194	2.67e-22	1.78e-23	0.141	-9.9847	-1.40917	2198.71	SLC16A7	solute carrier family 16 member 7
7694	2.82e-22	1.87e-23	0.214	9.97949	2.13582	141.09	ZNF135	zinc finger protein 135
254295	2.97e-22	1.98e-23	0.227	9.97401	2.26078	169.75	PHYHD1	phytanoyl-CoA dioxygenase domain containing 1
6415	2.98e-22	1.99e-23	0.167	9.97359	1.66073	606.64	SELENOW	selenoprotein W
57167	3.03e-22	2.02e-23	0.232	-9.97189	-2.31058	140.31	SALL4	spalt like transcription factor 4
29128	3.14e-22	2.1e-23	0.264	9.96829	2.6353	162.72	UHRF1	ubiquitin like with PHD and ring finger domains 1
101929415	3.18e-22	2.13e-23	0.274	9.96697	2.73325	104.21	PENK-AS1	PENK antisense RNA 1
613038	3.31e-22	2.22e-23	0.282	9.96288	2.80615	88.82	LOC613038	SAGA complex associated factor 29 pseudogene
107986655	3.39e-22	2.27e-23	0.246	-9.96048	-2.44834	132.85	HIVEP2-DT	HIVEP2 divergent transcript
339263	3.41e-22	2.28e-23	0.137	-9.95981	-1.36295	1658.31	LINC02693	long intergenic non-protein coding RNA 2693
29070	3.68e-22	2.47e-23	0.203	9.95214	2.02099	161.69	CCDC113	coiled-coil domain containing 113
9382	3.69e-22	2.47e-23	0.129	-9.95187	-1.27921	1845.5	COG1	component of oligomeric golgi complex 1
54961	3.7e-22	2.48e-23	0.178	9.95161	1.77586	394.64	SSH3	slingshot protein phosphatase 3
27122	3.71e-22	2.49e-23	0.145	9.95112	1.44113	7301.88	DKK3	dickkopf WNT signaling pathway inhibitor 3
65977	3.78e-22	2.54e-23	0.136	-9.94933	-1.34959	1541.03	PLEKHA3	pleckstrin homology domain containing A3
57538	4.01e-22	2.7e-23	0.312	-9.94331	-3.10093	82.01	ALPK3	alpha kinase 3
101929174	4.23e-22	2.85e-23	0.304	9.93797	3.0239	78.84	LOC101929174	uncharacterized LOC101929174
6347	4.27e-22	2.88e-23	0.185	-9.93688	-1.84305	733.35	CCL2	C-C motif chemokine ligand 2
307	4.42e-22	2.98e-23	0.174	9.93329	1.72465	943.5	ANXA4	annexin A4
467	4.57e-22	3.08e-23	0.193	-9.93004	-1.91613	609	ATF3	activating transcription factor 3
729451	5.01e-22	3.38e-23	0.289	-9.92069	-2.86956	96.67	SAMD4A-AS1	SAMD4A antisense RNA 1
10175	5.43e-22	3.66e-23	0.147	-9.91273	-1.45393	2612.45	CNIH1	cornichon family AMPA receptor auxiliary protein 1
84529	5.52e-22	3.73e-23	0.224	9.91098	2.22265	145.04	CDIN1	CDAN1 interacting nuclease 1
55117	5.95e-22	4.02e-23	0.193	-9.90341	-1.91546	2006.65	SLC6A15	solute carrier family 6 member 15
100130417	5.99e-22	4.05e-23	0.267	9.9027	2.6459	124.24	LINC02593	long intergenic non-protein coding RNA 2593
11227	6.1e-22	4.13e-23	0.141	9.90078	1.39599	2495.27	GALNT5	polypeptide N-acetylgalactosaminyltransferase 5
5603	6.34e-22	4.3e-23	0.194	-9.89678	-1.91812	686.42	MAPK13	mitogen-activated protein kinase 13
2135	6.37e-22	4.32e-23	0.168	9.89618	1.66675	950.88	EXTL2	exostosin like glycosyltransferase 2
90993	6.75e-22	4.58e-23	0.164	9.89038	1.62142	443.71	CREB3L1	cAMP responsive element binding protein 3 like 1
92241	7.03e-22	4.78e-23	0.682	-9.88618	-6.73942	84.42	RCSD1	RCSD domain containing 1
22836	7.24e-22	4.92e-23	0.134	9.88326	1.32122	6914.18	RHOBTB3	Rho related BTB domain containing 3
252983	7.72e-22	5.26e-23	0.185	9.87665	1.8256	337.4	STXBP4	syntaxin binding protein 4
79670	7.75e-22	5.28e-23	0.128	-9.8762	-1.26756	2804.58	TUT7	terminal uridylyl transferase 7
64754	8.16e-22	5.56e-23	0.171	9.87095	1.68556	269.63	SMYD3	SET and MYND domain containing 3
5774	8.24e-22	5.62e-23	0.176	-9.87	-1.73431	653.02	PTPN3	protein tyrosine phosphatase non-receptor type 3
202915	8.26e-22	5.64e-23	0.18	-9.86964	-1.77668	322.06	TMEM184A	transmembrane protein 184A
7262	8.72e-22	5.96e-23	0.211	-9.86408	-2.07804	367.44	PHLDA2	pleckstrin homology like domain family A member 2
4826	8.8e-22	6.01e-23	0.2	9.86314	1.97144	194.45	NNAT	neuronatin
10144	9.1e-22	6.22e-23	0.152	9.8597	1.49413	937.91	FAM13A	family with sequence similarity 13 member A
50515	9.31e-22	6.37e-23	0.213	-9.85733	-2.09849	212.69	CHST11	carbohydrate sulfotransferase 11
55742	9.77e-22	6.69e-23	0.139	9.85242	1.36515	6646.59	PARVA	parvin alpha
6948	1e-21	6.87e-23	0.258	9.84973	2.5422	114.42	TCN2	transcobalamin 2
654463	1.01e-21	6.96e-23	0.329	-9.84853	-3.24434	65.91	FER1L6	fer-1 like family member 6
9306	1.07e-21	7.35e-23	0.142	-9.84304	-1.39968	2432.34	SOCS6	suppressor of cytokine signaling 6
1831	1.07e-21	7.37e-23	0.175	9.84277	1.72032	688.05	TSC22D3	TSC22 domain family member 3
8566	1.08e-21	7.43e-23	0.142	-9.84187	-1.4012	4521.62	PDXK	pyridoxal kinase
85377	1.13e-21	7.76e-23	0.135	-9.83755	-1.33161	1326.24	MICALL1	MICAL like 1
23264	1.17e-21	8.02e-23	0.142	9.83417	1.39521	5254.84	ZC3H7B	zinc finger CCCH-type containing 7B
10221	1.23e-21	8.49e-23	0.128	-9.82844	-1.26141	1301.38	TRIB1	tribbles pseudokinase 1
8363	1.24e-21	8.54e-23	0.174	9.82789	1.70553	1668.54	H4C11	H4 clustered histone 11
4135	1.25e-21	8.6e-23	0.206	9.82723	2.02114	172.33	MAP6	microtubule associated protein 6
85302	1.26e-21	8.68e-23	0.2	9.8262	1.96114	170.2	FBF1	Fas binding factor 1
10052	1.31e-21	9.08e-23	0.139	-9.82168	-1.36935	1814.74	GJC1	gap junction protein gamma 1
80219	1.35e-21	9.35e-23	0.147	-9.81874	-1.44215	1402.23	COQ10B	coenzyme Q10B
84850	1.35e-21	9.34e-23	0.33	-9.81885	-3.24158	69.57	GLIS3-AS1	GLIS3 antisense RNA 1
102724428	1.35e-21	9.35e-23	0.249	9.8188	2.44023	322.69	LOC102724428	salt inducible kinase 1B (putative)
146429	1.47e-21	1.02e-22	0.561	-9.80981	-5.5056	232.3	SLC22A31	solute carrier family 22 member 31
7185	1.5e-21	1.04e-22	0.182	-9.8078	-1.78832	414.53	TRAF1	TNF receptor associated factor 1
440275	1.53e-21	1.06e-22	0.131	9.80621	1.2827	2147.55	EIF2AK4	eukaryotic translation initiation factor 2 alpha kinase 4
326625	1.58e-21	1.1e-22	0.249	9.80243	2.43852	149.19	MMAB	metabolism of cobalamin associated B
79023	1.77e-21	1.23e-22	0.191	9.79123	1.87382	281.85	NUP37	nucleoporin 37
6790	1.89e-21	1.32e-22	0.221	9.7843	2.16708	220.91	AURKA	aurora kinase A
387921	1.9e-21	1.32e-22	0.169	9.78359	1.64981	331.45	NHLRC3	NHL repeat containing 3
9696	1.97e-21	1.37e-22	0.153	9.78024	1.49685	591.54	CROCC	ciliary rootlet coiled-coil, rootletin
105372621	2.09e-21	1.45e-22	0.249	-9.77413	-2.43175	97.92	LOC105372621	uncharacterized LOC105372621
6001	2.19e-21	1.53e-22	0.211	9.76902	2.0639	716.95	RGS10	regulator of G protein signaling 10
55636	2.2e-21	1.54e-22	0.151	-9.76846	-1.47961	652.14	CHD7	chromodomain helicase DNA binding protein 7
7764	2.3e-21	1.61e-22	0.125	-9.76405	-1.22479	3863.15	ZNF217	zinc finger protein 217
9911	2.34e-21	1.64e-22	0.23	9.76219	2.24717	124.69	TMCC2	transmembrane and coiled-coil domain family 2
5465	2.34e-21	1.63e-22	0.149	-9.76225	-1.45622	1079.64	PPARA	peroxisome proliferator activated receptor alpha
131616	2.67e-21	1.87e-22	0.193	9.7488	1.88591	238.99	TMEM42	transmembrane protein 42
6938	2.72e-21	1.9e-22	0.13	9.74693	1.26431	3612.24	TCF12	transcription factor 12
144481	2.84e-21	1.99e-22	0.259	-9.74224	-2.52168	131.05	SOCS2-AS1	SOCS2 antisense RNA 1
101927098	2.85e-21	2e-22	0.255	-9.74186	-2.48335	96.09	LOC101927098	uncharacterized LOC101927098
102725238	2.92e-21	2.05e-22	0.194	9.73948	1.88899	297.95	LOC102725238	uncharacterized LOC102725238
27111	3.18e-21	2.24e-22	0.24	-9.73047	-2.33917	175.48	SDCBP2	syndecan binding protein 2
23179	3.37e-21	2.37e-22	0.136	9.72453	1.32682	822.85	RGL1	ral guanine nucleotide dissociation stimulator like 1
7390	3.38e-21	2.38e-22	0.164	9.72416	1.59401	777.42	UROS	uroporphyrinogen III synthase
105375566	3.41e-21	2.4e-22	0.261	9.72327	2.53363	121.32	LOC105375566	uncharacterized LOC105375566
10512	3.62e-21	2.55e-22	0.213	9.71717	2.07093	1520.38	SEMA3C	semaphorin 3C
677	3.79e-21	2.67e-22	0.185	9.71249	1.79666	2040.65	ZFP36L1	ZFP36 ring finger protein like 1
51776	3.86e-21	2.72e-22	0.143	9.71055	1.38947	4599.44	MAP3K20	mitogen-activated protein kinase kinase kinase 20
115908	4.13e-21	2.92e-22	0.207	9.7034	2.00487	4442.03	CTHRC1	collagen triple helix repeat containing 1
1009	4.15e-21	2.93e-22	0.134	9.70282	1.29746	7584.53	CDH11	cadherin 11
56122	4.23e-21	2.99e-22	0.21	9.70084	2.03511	171.12	PCDHB14	protocadherin beta 14
56977	4.24e-21	3e-22	0.151	9.70053	1.46388	2638.52	STOX2	storkhead box 2
64403	4.29e-21	3.04e-22	0.198	9.69929	1.92489	215.26	CDH24	cadherin 24
9990	4.71e-21	3.33e-22	0.134	-9.68972	-1.29998	2134.51	SLC12A6	solute carrier family 12 member 6
115123	4.81e-21	3.41e-22	0.267	-9.68746	-2.58708	115.18	MARCHF3	membrane associated ring-CH-type finger 3
5273	4.84e-21	3.43e-22	0.569	-9.68677	-5.51073	58.43	SERPINB10	serpin family B member 10
6652	5.1e-21	3.62e-22	0.197	9.68137	1.91114	194.3	SORD	sorbitol dehydrogenase
56938	5.21e-21	3.7e-22	0.2	-9.67909	-1.93558	1639.79	BMAL2	basic helix-loop-helix ARNT like 2
8878	5.22e-21	3.71e-22	0.152	-9.67874	-1.46678	23647.9	SQSTM1	sequestosome 1
112268437	5.41e-21	3.85e-22	0.192	-9.67512	-1.85713	281.73	LOC112268437	uncharacterized protein FLJ45252
10906	6.04e-21	4.3e-22	0.147	9.66378	1.41616	1384.45	TRAFD1	TRAF-type zinc finger domain containing 1
57486	6.07e-21	4.32e-22	0.163	9.66325	1.5773	616.12	NLN	neurolysin
1263	6.19e-21	4.41e-22	0.161	-9.66118	-1.55346	642.88	PLK3	polo like kinase 3
1910	6.25e-21	4.46e-22	0.141	9.66002	1.36637	11428.7	EDNRB	endothelin receptor type B
142940	6.32e-21	4.51e-22	0.174	9.65886	1.67843	423.22	TRUB1	TruB pseudouridine synthase family member 1
821	6.32e-21	4.51e-22	0.15	-9.65878	-1.44984	37250.3	CANX	calnexin
64757	6.4e-21	4.57e-22	0.295	9.65741	2.84665	113.03	MTARC1	mitochondrial amidoxime reducing component 1
115290	6.97e-21	4.98e-22	0.191	9.64859	1.84175	342.73	FBXO17	F-box protein 17
10916	7.19e-21	5.14e-22	0.165	9.64538	1.59179	5840.44	MAGED2	MAGE family member D2
9856	7.21e-21	5.16e-22	0.378	-9.645	-3.64433	55.3	KIAA0319	KIAA0319
4779	7.23e-21	5.18e-22	0.126	-9.64463	-1.21831	7691.19	NFE2L1	NFE2 like bZIP transcription factor 1
51393	7.55e-21	5.41e-22	0.166	9.64011	1.60288	467.93	TRPV2	transient receptor potential cation channel subfamily V member 2
80273	7.66e-21	5.49e-22	0.15	-9.63859	-1.44112	1209.18	GRPEL1	GrpE like 1, mitochondrial
83734	7.68e-21	5.51e-22	0.212	9.63824	2.04257	149.45	ATG10	autophagy related 10
2592	7.69e-21	5.52e-22	0.189	9.63804	1.82169	314.48	GALT	galactose-1-phosphate uridylyltransferase
245812	7.97e-21	5.73e-22	0.176	9.63426	1.69412	354.86	CNPY4	canopy FGF signaling regulator 4
102723696	8.01e-21	5.76e-22	0.216	9.63366	2.07674	141.92	LOC102723696	uncharacterized LOC102723696
54809	8.1e-21	5.83e-22	0.2	9.63246	1.93126	321.5	SAMD9	sterile alpha motif domain containing 9
5709	8.16e-21	5.88e-22	0.145	-9.63159	-1.39611	3819.36	PSMD3	proteasome 26S subunit, non-ATPase 3
8527	8.43e-21	6.08e-22	0.178	-9.62818	-1.71827	1454.22	DGKD	diacylglycerol kinase delta
2109	8.66e-21	6.25e-22	0.158	9.62539	1.52122	929.13	ETFB	electron transfer flavoprotein subunit beta
54972	8.79e-21	6.34e-22	0.172	-9.6238	-1.65795	5026.76	TMEM132A	transmembrane protein 132A
90102	9.51e-21	6.87e-22	0.174	9.61565	1.67184	1641.71	PHLDB2	pleckstrin homology like domain family B member 2
55701	9.58e-21	6.92e-22	0.142	9.61481	1.36541	3118.58	ARHGEF40	Rho guanine nucleotide exchange factor 40
1123	1.02e-20	7.36e-22	0.206	9.60856	1.97507	722.33	CHN1	chimerin 1
8793	1.03e-20	7.43e-22	0.135	-9.60755	-1.29578	5204.19	TNFRSF10D	TNF receptor superfamily member 10d
54903	1.03e-20	7.44e-22	0.212	9.60744	2.03516	182.84	MKS1	MKS transition zone complex subunit 1
55604	1.06e-20	7.67e-22	0.155	9.60424	1.4906	391.73	CARMIL1	capping protein regulator and myosin 1 linker 1
171423	1.07e-20	7.77e-22	0.156	-9.60297	-1.5002	637.63	PDIA3P1	protein disulfide isomerase family A member 3 pseudogene 1
128434	1.11e-20	8.06e-22	0.396	9.59916	3.79953	57.91	VSTM2L	V-set and transmembrane domain containing 2 like
54877	1.13e-20	8.24e-22	0.151	-9.59687	-1.44943	510.86	ZCCHC2	zinc finger CCHC-type containing 2
571	1.15e-20	8.37e-22	0.146	-9.5953	-1.40036	6544.52	BACH1	BTB domain and CNC homolog 1
100507099	1.24e-20	8.99e-22	0.313	9.5879	3.00496	70.07	FRY-AS1	FRY antisense RNA 1
152579	1.28e-20	9.3e-22	0.164	9.5844	1.57138	493.44	SCFD2	sec1 family domain containing 2
79895	1.28e-20	9.33e-22	0.178	-9.58404	-1.70979	362.51	ATP8B4	ATPase phospholipid transporting 8B4 (putative)
730	1.29e-20	9.43e-22	0.346	9.58298	3.31671	100.56	C7	complement C7
4651	1.31e-20	9.56e-22	0.129	9.58153	1.23174	5799.12	MYO10	myosin X
84310	1.33e-20	9.71e-22	0.167	9.57991	1.59942	630.63	C7orf50	chromosome 7 open reading frame 50
5947	1.34e-20	9.79e-22	0.262	9.57908	2.50782	98.97	RBP1	retinol binding protein 1
4804	1.35e-20	9.89e-22	0.443	-9.578	-4.24237	59.05	NGFR	nerve growth factor receptor
283417	1.4e-20	1.02e-21	0.179	9.57467	1.7159	336.7	DPY19L2	dpy-19 like 2
1608	1.4e-20	1.03e-21	0.384	-9.57423	-3.67887	59.78	DGKG	diacylglycerol kinase gamma
80332	1.54e-20	1.13e-21	0.282	9.56416	2.69509	87.29	ADAM33	ADAM metallopeptidase domain 33
107986838	1.56e-20	1.14e-21	0.276	9.5632	2.6379	114.79	LOC107986838	uncharacterized LOC107986838
100507347	1.61e-20	1.18e-21	0.182	9.56003	1.73684	6667.09	VIM-AS1	VIM antisense RNA 1
107986160	1.62e-20	1.19e-21	0.347	-9.55924	-3.3181	69.05	LOC107986160	uncharacterized LOC107986160
5782	1.65e-20	1.21e-21	0.144	-9.55729	-1.3786	2781.14	PTPN12	protein tyrosine phosphatase non-receptor type 12
5360	1.67e-20	1.23e-21	0.153	9.5556	1.46036	1664.22	PLTP	phospholipid transfer protein
784	1.68e-20	1.23e-21	0.154	9.55532	1.47175	940.75	CACNB3	calcium voltage-gated channel auxiliary subunit beta 3
2948	1.68e-20	1.24e-21	0.193	9.55482	1.84648	241.66	GSTM4	glutathione S-transferase mu 4
23768	1.74e-20	1.28e-21	0.179	-9.55106	-1.71409	1954.4	FLRT2	fibronectin leucine rich transmembrane protein 2
54187	1.79e-20	1.32e-21	0.164	-9.54849	-1.56561	1034.47	NANS	N-acetylneuraminate synthase
85235	1.82e-20	1.34e-21	0.193	9.54644	1.83897	279.01	H2AC12	H2A clustered histone 12
55366	1.86e-20	1.37e-21	0.187	9.54411	1.78272	723.11	LGR4	leucine rich repeat containing G protein-coupled receptor 4
105370114	2.05e-20	1.51e-21	0.217	9.53397	2.07166	231.37	LOC105370114
10447	2.12e-20	1.57e-21	0.172	-9.5305	-1.64225	1980.86	FAM3C	FAM3 metabolism regulating signaling molecule C
51043	2.22e-20	1.64e-21	0.164	-9.52553	-1.56614	1454.74	ZBTB7B	zinc finger and BTB domain containing 7B
100131564	2.27e-20	1.68e-21	0.181	9.52319	1.72162	297.46	CCDC18-AS1	CCDC18 antisense RNA 1
114789	2.27e-20	1.68e-21	0.147	-9.52321	-1.39601	1286.09	SLC25A25	solute carrier family 25 member 25
80852	2.3e-20	1.71e-21	0.15	-9.5215	-1.42869	1847.01	GRIP2	glutamate receptor interacting protein 2
29087	2.33e-20	1.73e-21	0.155	9.52022	1.47265	563.22	THYN1	thymocyte nuclear protein 1
81706	2.37e-20	1.76e-21	0.557	-9.51849	-5.30615	57.03	PPP1R14C	protein phosphatase 1 regulatory inhibitor subunit 14C
80824	2.59e-20	1.92e-21	0.136	-9.50908	-1.28928	954.18	DUSP16	dual specificity phosphatase 16
51200	2.61e-20	1.94e-21	0.438	9.50832	4.16868	73.64	CPA4	carboxypeptidase A4
51768	2.68e-20	1.99e-21	0.16	9.50554	1.52512	623.62	TM7SF3	transmembrane 7 superfamily member 3
3757	2.68e-20	2e-21	0.319	9.50518	3.02811	87.12	KCNH2	potassium voltage-gated channel subfamily H member 2
8744	2.71e-20	2.02e-21	0.495	-9.50418	-4.70141	51.13	TNFSF9	TNF superfamily member 9
58489	2.77e-20	2.06e-21	0.399	-9.50186	-3.792	4019.12	ABHD17C	abhydrolase domain containing 17C, depalmitoylase
2583	2.77e-20	2.07e-21	0.286	-9.50165	-2.71853	94.02	B4GALNT1	beta-1,4-N-acetyl-galactosaminyltransferase 1
132160	2.87e-20	2.14e-21	0.152	9.49809	1.44829	465.5	PPM1M	protein phosphatase, Mg2+/Mn2+ dependent 1M
817	2.99e-20	2.23e-21	0.145	9.49372	1.37198	1952.13	CAMK2D	calcium/calmodulin dependent protein kinase II delta
55802	3.21e-20	2.4e-21	0.131	-9.48616	-1.24011	1304.41	DCP1A	decapping mRNA 1A
157506	3.27e-20	2.44e-21	0.122	9.48417	1.15346	5348.16	RDH10	retinol dehydrogenase 10
8861	3.32e-20	2.48e-21	0.152	9.48255	1.43743	3499.56	LDB1	LIM domain binding 1
124936	3.39e-20	2.54e-21	0.159	9.48025	1.50914	430.7	CYB5D2	cytochrome b5 domain containing 2
2584	3.5e-20	2.62e-21	0.177	9.47676	1.67383	417.96	GALK1	galactokinase 1
79875	3.64e-20	2.73e-21	0.138	9.4726	1.30465	3479.12	THSD4	thrombospondin type 1 domain containing 4
100506142	3.71e-20	2.78e-21	0.264	-9.47077	-2.50391	113.74	RHOQ-AS1	RHOQ antisense RNA 1
1052	3.86e-20	2.89e-21	0.142	9.46655	1.34433	4677.2	CEBPD	CCAAT enhancer binding protein delta
4299	4.01e-20	3.01e-21	0.16	-9.46229	-1.51583	2324.82	AFF1	ALF transcription elongation factor 1
5287	4.19e-20	3.15e-21	0.226	9.45758	2.13875	125.81	PIK3C2B	phosphatidylinositol-4-phosphate 3-kinase catalytic subunit type 2 beta
85403	4.27e-20	3.21e-21	0.15	-9.4556	-1.41631	1072.21	EAF1	ELL associated factor 1
10957	4.6e-20	3.46e-21	0.141	-9.44778	-1.32838	5166.49	PNRC1	proline rich nuclear receptor coactivator 1
8916	4.8e-20	3.61e-21	0.176	9.44335	1.66575	281.58	HERC3	HECT and RLD domain containing E3 ubiquitin protein ligase 3
553103	4.93e-20	3.71e-21	0.247	-9.4405	-2.33237	110.24	MIR3936HG	MIR3936 host gene
375287	5.17e-20	3.89e-21	0.18	9.43541	1.69822	346.19	RBM43	RNA binding motif protein 43
1520	5.21e-20	3.93e-21	0.203	-9.4344	-1.91675	164.7	CTSS	cathepsin S
344558	5.22e-20	3.94e-21	0.126	-9.43415	-1.18905	1700.45	SH3RF3	SH3 domain containing ring finger 3
6196	5.22e-20	3.94e-21	0.139	9.43411	1.3107	5232.52	RPS6KA2	ribosomal protein S6 kinase A2
132320	5.31e-20	4.02e-21	0.175	9.43222	1.64893	348.65	SCLT1	sodium channel and clathrin linker 1
259232	5.31e-20	4.02e-21	0.3	9.43219	2.83166	151.69	NALCN	sodium leak channel, non-selective
8943	5.31e-20	4.01e-21	0.134	-9.43223	-1.26056	4586.35	AP3D1	adaptor related protein complex 3 subunit delta 1
9019	5.47e-20	4.14e-21	0.136	-9.42892	-1.28017	5032.12	MPZL1	myelin protein zero like 1
7763	5.52e-20	4.18e-21	0.126	-9.42796	-1.18725	10052.9	ZFAND5	zinc finger AN1-type containing 5
7057	5.54e-20	4.2e-21	0.176	9.42755	1.65818	142835	THBS1	thrombospondin 1
27154	5.62e-20	4.26e-21	0.178	-9.42589	-1.67973	1699	BRPF3	bromodomain and PHD finger containing 3
4061	5.77e-20	4.38e-21	0.176	9.42307	1.65599	1155.19	LY6E	lymphocyte antigen 6 family member E
101927096	6.03e-20	4.58e-21	0.217	9.41846	2.04608	808.79	CLMAT3	colorectal liver metastasis associated transcript 3
84284	6.49e-20	4.94e-21	0.157	9.41054	1.47335	434.69	NTPCR	nucleoside-triphosphatase, cancer-related
6920	6.51e-20	4.95e-21	0.22	9.41017	2.06922	135.82	TCEA3	transcription elongation factor A3
83856	6.53e-20	4.97e-21	0.165	9.40978	1.55023	336.01	FSD1L	fibronectin type III and SPRY domain containing 1 like
59	6.94e-20	5.29e-21	0.507	9.40334	4.76514	3030.86	ACTA2	actin alpha 2, smooth muscle
388796	6.94e-20	5.29e-21	0.17	-9.40326	-1.60194	314.18	SNHG17	small nucleolar RNA host gene 17
6495	6.97e-20	5.32e-21	0.192	9.4027	1.80126	690.39	SIX1	SIX homeobox 1
57546	7.02e-20	5.36e-21	0.157	-9.40195	-1.47652	526.25	PDP2	pyruvate dehydrogenase phosphatase catalytic subunit 2
23462	7.17e-20	5.47e-21	0.285	-9.3997	-2.6787	80.94	HEY1	hes related family bHLH transcription factor with YRPW motif 1
414	7.27e-20	5.56e-21	0.146	9.3981	1.36798	725.23	ARSD	arylsulfatase D
389658	7.33e-20	5.6e-21	0.457	9.39725	4.29855	69.28	ALKAL1	ALK and LTK ligand 1
8908	7.65e-20	5.85e-21	0.165	9.39261	1.5508	337.01	GYG2	glycogenin 2
50804	7.66e-20	5.86e-21	0.151	-9.39246	-1.42069	662.26	MYEF2	myelin expression factor 2
26010	7.93e-20	6.08e-21	0.172	9.38868	1.61921	1955.17	SPATS2L	spermatogenesis associated serine rich 2 like
7412	7.94e-20	6.09e-21	0.431	9.38846	4.049	2682.49	VCAM1	vascular cell adhesion molecule 1
57730	8.08e-20	6.2e-21	0.155	9.38661	1.45273	988.91	ANKRD36B	ankyrin repeat domain 36B
2122	8.26e-20	6.34e-21	0.175	9.38414	1.63803	423.55	MECOM	MDS1 and EVI1 complex locus
8797	9.15e-20	7.03e-21	0.181	-9.3733	-1.69357	264.2	TNFRSF10A	TNF receptor superfamily member 10a
57337	9.47e-20	7.28e-21	0.195	9.36968	1.82511	401.36	SENP7	SUMO specific peptidase 7
115265	9.53e-20	7.33e-21	0.277	-9.36885	-2.59808	80.92	DDIT4L	DNA damage inducible transcript 4 like
57406	1e-19	7.73e-21	0.17	-9.36323	-1.59531	370.49	ABHD6	abhydrolase domain containing 6, acylglycerol lipase
344595	1.04e-19	8.02e-21	0.278	9.35937	2.60601	93.81	DUBR	DPPA2 upstream binding RNA
100500808	1.07e-19	8.22e-21	0.313	9.35682	2.93077	77.78	MIR3917	microRNA 3917
105374985	1.09e-19	8.41e-21	0.294	-9.3544	-2.74988	79.13	LOC105374985
10082	1.14e-19	8.82e-21	0.131	9.34932	1.22036	2011.76	GPC6	glypican 6
5763	1.21e-19	9.36e-21	0.169	9.34299	1.58278	1166.12	PTMS	parathymosin
51166	1.26e-19	9.7e-21	0.233	9.33932	2.18003	146.26	AADAT	aminoadipate aminotransferase
23189	1.28e-19	9.91e-21	0.146	9.33704	1.36243	631.38	KANK1	KN motif and ankyrin repeat domains 1
547	1.3e-19	1.01e-20	0.389	-9.33527	-3.63561	58.88	KIF1A	kinesin family member 1A
3386	1.31e-19	1.01e-20	0.289	9.33483	2.70066	75.54	ICAM4	intercellular adhesion molecule 4 (Landsteiner-Wiener blood group)
54567	1.32e-19	1.02e-20	0.245	-9.33347	-2.29056	280.3	DLL4	delta like canonical Notch ligand 4
51115	1.34e-19	1.04e-20	0.151	9.33235	1.40606	802.07	RMDN1	regulator of microtubule dynamics 1
7105	1.36e-19	1.05e-20	0.184	9.33066	1.71837	859.39	TSPAN6	tetraspanin 6
100289274	1.36e-19	1.06e-20	0.255	-9.33028	-2.37971	92.64	DNAJC3-DT	DNAJC3 divergent transcript
1876	1.37e-19	1.06e-20	0.145	-9.32988	-1.35651	739.11	E2F6	E2F transcription factor 6
84623	1.38e-19	1.07e-20	0.185	-9.32884	-1.72813	218.34	KIRREL3	kirre like nephrin family adhesion molecule 3
286223	1.42e-19	1.1e-20	0.193	9.3258	1.80359	221.48	C9orf47	replaced by ID 1903
51334	1.43e-19	1.11e-20	0.141	-9.32454	-1.31745	1122.12	PRR16	proline rich 16
63933	1.46e-19	1.14e-20	0.157	-9.32253	-1.46659	672.37	MCUR1	mitochondrial calcium uniporter regulator 1
643836	1.49e-19	1.16e-20	0.152	9.31991	1.4206	653.43	ZFP62	ZFP62 zinc finger protein
79003	1.59e-19	1.24e-20	0.16	-9.31326	-1.4928	794.24	MIS12	MIS12 kinetochore complex component
154091	1.61e-19	1.26e-20	0.234	9.31189	2.17831	120.07	SLC2A12	solute carrier family 2 member 12
105373265	1.62e-19	1.26e-20	0.365	9.31113	3.3945	75.31	LOC105373265	uncharacterized LOC105373265
4354	1.67e-19	1.3e-20	0.204	9.3079	1.89433	230.83	MPP1	MAGUK p55 scaffold protein 1
23531	1.69e-19	1.32e-20	0.132	9.30626	1.23218	1726.9	MMD	monocyte to macrophage differentiation associated
63934	1.72e-19	1.34e-20	0.149	-9.30489	-1.38285	673.23	ZNF667	zinc finger protein 667
160851	1.77e-19	1.38e-20	0.16	-9.30153	-1.48673	1773.09	DGKH	diacylglycerol kinase eta
57504	1.79e-19	1.4e-20	0.152	9.30007	1.41584	710.01	MTA3	metastasis associated 1 family member 3
29929	1.83e-19	1.44e-20	0.214	9.29753	1.99228	165.96	ALG6	ALG6 alpha-1,3-glucosyltransferase
1889	1.91e-19	1.5e-20	0.149	9.29302	1.38106	2613.49	ECE1	endothelin converting enzyme 1
26275	1.94e-19	1.52e-20	0.192	9.29151	1.78334	284.48	HIBCH	3-hydroxyisobutyryl-CoA hydrolase
445372	1.95e-19	1.53e-20	0.242	9.2906	2.24712	129.98	TRIM6-TRIM34	TRIM6-TRIM34 readthrough
7415	2.05e-19	1.61e-20	0.136	-9.28547	-1.26026	16829.1	VCP	valosin containing protein
224	2.08e-19	1.63e-20	0.154	9.28405	1.43437	604.53	ALDH3A2	aldehyde dehydrogenase 3 family member A2
55666	2.17e-19	1.7e-20	0.134	-9.27942	-1.24004	4808.48	NPLOC4	NPL4 homolog, ubiquitin recognition factor
118460	2.18e-19	1.72e-20	0.127	-9.27856	-1.18081	1953.24	EXOSC6	exosome component 6
6916	2.21e-19	1.74e-20	0.133	9.27701	1.23666	1527.36	TBXAS1	thromboxane A synthase 1
8313	2.23e-19	1.75e-20	0.242	9.2763	2.24574	123.52	AXIN2	axin 2
55010	2.4e-19	1.89e-20	0.272	9.26811	2.52313	90.49	PARPBP	PARP1 binding protein
101929130	2.43e-19	1.92e-20	0.416	9.26678	3.85719	54.69	LOC101929130	uncharacterized LOC101929130
8362	2.54e-19	2e-20	0.182	9.26227	1.69019	2107.71	H4C12	H4 clustered histone 12
9859	2.7e-19	2.13e-20	0.127	-9.25558	-1.17293	6507.79	CEP170	centrosomal protein 170
3133	2.71e-19	2.14e-20	0.139	-9.2552	-1.28456	11365.5	HLA-E	major histocompatibility complex, class I, E
101927075	2.71e-19	2.14e-20	0.395	9.25511	3.65904	74.71	FGF10-AS1	FGF10 antisense RNA 1
51149	2.81e-19	2.22e-20	0.163	-9.25108	-1.5077	514.19	MRNIP	MRN complex interacting protein
23314	2.86e-19	2.26e-20	0.164	-9.24924	-1.51349	532.96	SATB2	SATB homeobox 2
348	2.92e-19	2.31e-20	0.198	9.24683	1.82776	903.85	APOE	apolipoprotein E
11181	2.96e-19	2.35e-20	0.171	9.24511	1.58302	279.99	TREH	trehalase
5292	2.99e-19	2.37e-20	0.155	9.24416	1.43102	1854.84	PIM1	Pim-1 proto-oncogene, serine/threonine kinase
8844	3.03e-19	2.4e-20	0.141	9.24264	1.30621	2466.76	KSR1	kinase suppressor of ras 1
837	3.28e-19	2.6e-20	0.14	-9.23418	-1.29419	3341.17	CASP4	caspase 4
8842	3.31e-19	2.63e-20	0.364	9.23311	3.35774	75.36	PROM1	prominin 1
1318	3.47e-19	2.76e-20	0.183	-9.22805	-1.69074	221.41	SLC31A2	solute carrier family 31 member 2
84919	3.66e-19	2.91e-20	0.146	-9.22222	-1.34838	3398.23	PPP1R15B	protein phosphatase 1 regulatory subunit 15B
6732	3.68e-19	2.93e-20	0.149	-9.22161	-1.37219	2251.72	SRPK1	SRSF protein kinase 1
57630	3.86e-19	3.08e-20	0.131	-9.21624	-1.20298	1164.6	SH3RF1	SH3 domain containing ring finger 1
4258	4.11e-19	3.27e-20	0.194	9.20958	1.78961	184.26	MGST2	microsomal glutathione S-transferase 2
162073	4.13e-19	3.29e-20	0.117	-9.20896	-1.07544	6625.06	ITPRIPL2	ITPRIP like 2
355	4.18e-19	3.34e-20	0.148	9.20747	1.36306	589.15	FAS	Fas cell surface death receptor
2897	4.19e-19	3.35e-20	0.225	-9.20711	-2.07453	222.35	GRIK1	glutamate ionotropic receptor kainate type subunit 1
93109	4.32e-19	3.45e-20	0.173	9.20391	1.59512	277.43	TMEM44	transmembrane protein 44
84444	4.37e-19	3.5e-20	0.172	-9.20249	-1.58428	960.01	DOT1L	DOT1 like histone lysine methyltransferase
861	4.37e-19	3.5e-20	0.133	-9.2025	-1.22249	2971.28	RUNX1	RUNX family transcription factor 1
80323	4.38e-19	3.51e-20	0.156	-9.20222	-1.4326	1546.19	CCDC68	coiled-coil domain containing 68
11149	4.5e-19	3.61e-20	0.171	-9.1992	-1.57336	653.28	BVES	blood vessel epicardial substance
103344932	4.56e-19	3.66e-20	0.405	9.19773	3.72817	55.43	PGM5P4-AS1	PGM5P4 antisense RNA 1
51450	4.77e-19	3.83e-20	0.198	9.19281	1.82155	343.05	PRRX2	paired related homeobox 2
165215	4.88e-19	3.91e-20	0.183	9.19037	1.68318	1134.45	FAM171B	family with sequence similarity 171 member B
23498	4.95e-19	3.98e-20	0.292	9.18867	2.68303	103.49	HAAO	3-hydroxyanthranilate 3,4-dioxygenase
83890	5.21e-19	4.19e-20	0.157	9.18303	1.44265	451.12	SPATA9	spermatogenesis associated 9
2735	5.22e-19	4.2e-20	0.333	9.18281	3.06136	64.3	GLI1	GLI family zinc finger 1
5569	5.24e-19	4.22e-20	0.197	9.1823	1.81287	172.13	PKIA	cAMP-dependent protein kinase inhibitor alpha
64395	5.25e-19	4.22e-20	0.151	-9.18217	-1.39009	617.8	GMCL1	germ cell-less 1, spermatogenesis associated
102723817	5.36e-19	4.32e-20	0.455	-9.17974	-4.17629	47.55	CNIH3-AS2	CNIH3 antisense RNA 2
729468	5.62e-19	4.53e-20	0.323	9.17462	2.96626	69.98	PGM5P4	phosphoglucomutase 5 pseudogene 4
404093	5.63e-19	4.54e-20	0.148	9.17444	1.3558	520.96	CUEDC1	CUE domain containing 1
114905	5.64e-19	4.55e-20	0.313	9.1742	2.87134	149.42	C1QTNF7	C1q and TNF related 7
9516	5.69e-19	4.6e-20	0.129	9.17304	1.1876	2042.08	LITAF	lipopolysaccharide induced TNF factor
51063	5.82e-19	4.7e-20	0.218	9.17066	2.00314	157.59	CALHM2	calcium homeostasis modulator family member 2
23157	5.91e-19	4.78e-20	0.195	9.16882	1.78575	198.24	SEPTIN6	septin 6
8303	6e-19	4.86e-20	0.169	9.16713	1.55365	368.84	SNN	stannin
93145	6.13e-19	4.96e-20	0.21	9.16491	1.92831	155.17	OLFM2	olfactomedin 2
65062	6.22e-19	5.04e-20	0.189	9.16311	1.72983	792.51	TMEM237	transmembrane protein 237
5029	6.23e-19	5.06e-20	0.383	-9.16283	-3.50838	52.94	P2RY2	purinergic receptor P2Y2
22822	6.23e-19	5.06e-20	0.145	-9.1628	-1.32467	28117.4	PHLDA1	pleckstrin homology like domain family A member 1
23013	6.27e-19	5.09e-20	0.187	-9.16215	-1.71046	2705.13	SPEN	spen family transcriptional repressor
2937	6.35e-19	5.15e-20	0.201	9.16073	1.83812	629.1	GSS	glutathione synthetase
4059	6.38e-19	5.18e-20	0.284	9.16017	2.59996	97.5	BCAM	basal cell adhesion molecule (Lutheran blood group)
6605	6.39e-19	5.2e-20	0.155	9.15979	1.41923	1842.34	SMARCE1	SWI/SNF related, matrix associated, actin dependent regulator of chromatin, subfamily e, member 1
10980	6.62e-19	5.39e-20	0.155	9.15595	1.41769	1246.43	COPS6	COP9 signalosome subunit 6
8346	6.64e-19	5.4e-20	0.203	9.15565	1.85745	218.53	H2BC10	H2B clustered histone 10
91752	6.84e-19	5.57e-20	0.169	-9.15235	-1.55007	327.83	ZNF804A	zinc finger protein 804A
2217	7.33e-19	5.98e-20	0.154	9.14474	1.40983	1620.48	FCGRT	Fc gamma receptor and transporter
10380	7.36e-19	6e-20	0.177	9.14432	1.62238	402.47	BPNT1	3'(2'), 5'-bisphosphate nucleotidase 1
2817	8.01e-19	6.54e-20	0.158	9.13501	1.44568	1390.94	GPC1	glypican 1
79022	8.44e-19	6.89e-20	0.207	9.12936	1.88624	234.77	TMEM106C	transmembrane protein 106C
56971	9.15e-19	7.48e-20	0.215	-9.12047	-1.95997	248.42	CEACAM19	CEA cell adhesion molecule 19
1291	9.36e-19	7.66e-20	0.137	9.11796	1.24734	16610.7	COL6A1	collagen type VI alpha 1 chain
4175	9.58e-19	7.84e-20	0.152	9.11541	1.38113	531.24	MCM6	minichromosome maintenance complex component 6
7431	9.75e-19	7.98e-20	0.172	9.11344	1.56664	28755.3	VIM	vimentin
79800	9.79e-19	8.02e-20	0.175	9.11296	1.59314	266.72	CARF	calcium responsive transcription factor
201595	9.88e-19	8.09e-20	0.132	-9.11191	-1.20098	6418.92	STT3B	STT3 oligosaccharyltransferase complex catalytic subunit B
54674	1.12e-18	9.14e-20	0.211	-9.09867	-1.91539	218.06	LRRN3	leucine rich repeat neuronal 3
6717	1.14e-18	9.35e-20	0.163	9.09631	1.47921	738.59	SRI	sorcin
57544	1.14e-18	9.34e-20	0.216	9.09637	1.96286	157.51	TXNDC16	thioredoxin domain containing 16
255488	1.19e-18	9.79e-20	0.255	-9.0913	-2.31955	138.47	RNF144B	ring finger protein 144B
163732	1.21e-18	9.92e-20	0.239	-9.0898	-2.17652	125.28	CITED4	Cbp/p300 interacting transactivator with Glu/Asp rich carboxy-terminal domain 4
26130	1.21e-18	9.94e-20	0.124	-9.08965	-1.12778	2797.81	GAPVD1	GTPase activating protein and VPS9 domains 1
2150	1.22e-18	1e-19	0.278	9.08881	2.52923	197.23	F2RL1	F2R like trypsin receptor 1
808	1.22e-18	1e-19	0.175	9.08845	1.59106	1945.5	CALM3	calmodulin 3
117177	1.25e-18	1.03e-19	0.196	-9.08578	-1.78209	222.08	RAB3IP	RAB3A interacting protein
8660	1.3e-18	1.08e-19	0.197	-9.08106	-1.78746	2154.26	IRS2	insulin receptor substrate 2
3781	1.32e-18	1.09e-19	0.461	-9.07997	-4.18239	45.12	KCNN2	potassium calcium-activated channel subfamily N member 2
9776	1.37e-18	1.13e-19	0.126	-9.07564	-1.14246	2692.87	ATG13	autophagy related 13
64112	1.39e-18	1.15e-19	0.14	-9.07403	-1.26749	1101.91	MOAP1	modulator of apoptosis 1
150094	1.47e-18	1.22e-19	0.257	9.06774	2.33134	280.51	SIK1	salt inducible kinase 1
23049	1.58e-18	1.31e-19	0.139	-9.05963	-1.26164	6950.4	SMG1	SMG1 nonsense mediated mRNA decay associated PI3K related kinase
10809	1.66e-18	1.37e-19	0.18	-9.05442	-1.63236	435.41	STARD10	StAR related lipid transfer domain containing 10
134147	1.78e-18	1.47e-19	0.238	9.0468	2.15395	130.89	CMBL	carboxymethylenebutenolidase homolog
23463	1.79e-18	1.48e-19	0.156	9.04614	1.40991	1865.82	ICMT	isoprenylcysteine carboxyl methyltransferase
54883	1.83e-18	1.52e-19	0.142	-9.04351	-1.28159	730.1	CWC25	CWC25 spliceosome associated protein homolog
100652768	1.88e-18	1.56e-19	0.2	9.04029	1.81039	203.64	LOC100652768	uncharacterized LOC100652768
2872	1.93e-18	1.6e-19	0.135	-9.03745	-1.21777	1893.72	MKNK2	MAPK interacting serine/threonine kinase 2
5730	1.94e-18	1.61e-19	0.233	9.03707	2.10572	191.31	PTGDS	prostaglandin D2 synthase
5587	1.95e-18	1.62e-19	0.139	9.03659	1.25953	664.89	PRKD1	protein kinase D1
12	1.96e-18	1.63e-19	0.413	9.03594	3.73415	57.97	SERPINA3	serpin family A member 3
7216	2.09e-18	1.74e-19	0.146	9.02868	1.31831	1087.03	TRO	trophinin
175	2.18e-18	1.82e-19	0.216	9.0237	1.94867	170.19	AGA	aspartylglucosaminidase
79885	2.24e-18	1.87e-19	0.179	9.0209	1.61582	234.13	HDAC11	histone deacetylase 11
788	2.26e-18	1.88e-19	0.182	9.02009	1.64249	375.63	SLC25A20	solute carrier family 25 member 20
84466	2.28e-18	1.9e-19	0.466	-9.01888	-4.20077	45.93	MEGF10	multiple EGF like domains 10
130589	2.33e-18	1.95e-19	0.21	9.01615	1.89161	196.44	GALM	galactose mutarotase
49854	2.33e-18	1.95e-19	0.152	-9.0161	-1.37385	1495.27	ZBTB21	zinc finger and BTB domain containing 21
4300	2.34e-18	1.96e-19	0.159	9.01564	1.43567	542.03	MLLT3	MLLT3 super elongation complex subunit
389792	2.39e-18	1.99e-19	0.184	9.01358	1.66084	569.17	IER5L	immediate early response 5 like
643783	2.45e-18	2.05e-19	0.352	9.01078	3.1734	63.68	USP46-DT	USP46 divergent transcript
124359	2.45e-18	2.05e-19	0.134	-9.01046	-1.20347	1137.88	CDYL2	chromodomain Y like 2
1794	2.57e-18	2.16e-19	0.186	-9.005	-1.67621	209.76	DOCK2	dedicator of cytokinesis 2
2131	2.57e-18	2.16e-19	0.126	9.00498	1.13687	10299	EXT1	exostosin glycosyltransferase 1
399664	2.58e-18	2.16e-19	0.169	9.00459	1.52135	1344.83	MEX3D	mex-3 RNA binding family member D
6609	2.59e-18	2.18e-19	0.161	9.00405	1.44881	744.68	SMPD1	sphingomyelin phosphodiesterase 1
6520	2.64e-18	2.21e-19	0.166	-9.00221	-1.49377	9745.65	SLC3A2	solute carrier family 3 member 2
55506	2.71e-18	2.28e-19	0.164	8.99891	1.47493	503.86	MACROH2A2	macroH2A.2 histone
107986930	2.82e-18	2.37e-19	0.516	-8.99479	-4.64531	44.72	LOC107986930	uncharacterized LOC107986930
105379054	2.82e-18	2.37e-19	0.379	8.99447	3.40762	67.67	VCAN-AS1	VCAN antisense RNA 1
84439	2.86e-18	2.41e-19	0.237	8.99294	2.13376	121.89	HHIPL1	HHIP like 1
118433	2.86e-18	2.41e-19	0.225	8.99276	2.026	200.66	RPL23AP7	ribosomal protein L23a pseudogene 7
4734	2.94e-18	2.48e-19	0.162	-8.98969	-1.45677	4151.49	NEDD4	NEDD4 E3 ubiquitin protein ligase
1429	2.96e-18	2.5e-19	0.223	8.98886	2.00251	269.31	CRYZ	crystallin zeta
11200	2.97e-18	2.5e-19	0.208	8.98869	1.86625	235.27	CHEK2	checkpoint kinase 2
6452	3.02e-18	2.55e-19	0.136	8.98676	1.22311	915.37	SH3BP2	SH3 domain binding protein 2
55714	3.02e-18	2.55e-19	0.128	-8.98647	-1.14723	1683.27	TENM3	teneurin transmembrane protein 3
1850	3.08e-18	2.6e-19	0.217	-8.98441	-1.95323	137.04	DUSP8	dual specificity phosphatase 8
9324	3.16e-18	2.67e-19	0.182	8.98143	1.63501	338.78	HMGN3	high mobility group nucleosomal binding domain 3
25902	3.22e-18	2.72e-19	0.127	8.97931	1.13688	2023.36	MTHFD1L	methylenetetrahydrofolate dehydrogenase (NADP+ dependent) 1 like
7159	3.24e-18	2.74e-19	0.127	-8.97867	-1.14411	2225.18	TP53BP2	tumor protein p53 binding protein 2
56672	3.24e-18	2.75e-19	0.191	8.97847	1.71171	321.57	AKIP1	A-kinase interacting protein 1
79070	3.29e-18	2.79e-19	0.208	8.97664	1.86918	309.81	POGLUT2	protein O-glucosyltransferase 2
22882	3.57e-18	3.03e-19	0.177	-8.96777	-1.58811	627.74	ZHX2	zinc fingers and homeoboxes 2
10865	3.98e-18	3.37e-19	0.161	-8.95578	-1.44421	450.65	ARID5A	AT-rich interaction domain 5A
100507495	4.01e-18	3.4e-19	0.172	-8.95489	-1.54145	296.63	SDCBP2-AS1	SDCBP2 antisense RNA 1
3020	4.04e-18	3.43e-19	0.134	8.95402	1.2041	3626.33	H3-3A	H3.3 histone A
805	4.05e-18	3.44e-19	0.185	8.95372	1.65429	9638.87	CALM2	calmodulin 2
8975	4.06e-18	3.45e-19	0.135	-8.95315	-1.21043	1126.06	USP13	ubiquitin specific peptidase 13
2113	4.52e-18	3.85e-19	0.165	-8.94129	-1.47785	2703.77	ETS1	ETS proto-oncogene 1, transcription factor
9358	4.64e-18	3.95e-19	0.435	8.93846	3.88661	333.46	ITGBL1	integrin subunit beta like 1
11176	4.64e-18	3.95e-19	0.163	-8.93836	-1.45532	2664.68	BAZ2A	bromodomain adjacent to zinc finger domain 2A
85315	4.65e-18	3.97e-19	0.218	8.93792	1.94723	132.87	PAQR8	progestin and adipoQ receptor family member 8
10000	4.68e-18	3.99e-19	0.13	-8.93719	-1.16416	3244.51	AKT3	AKT serine/threonine kinase 3
8331	4.91e-18	4.19e-19	0.259	8.93189	2.31574	101.12	H2AC14	H2A clustered histone 14
64787	5.02e-18	4.28e-19	0.184	8.92943	1.64068	245.35	EPS8L2	EPS8 like 2
92126	5.22e-18	4.46e-19	0.154	8.92491	1.37081	4900.29	DSEL	dermatan sulfate epimerase like
9600	5.24e-18	4.48e-19	0.183	-8.92449	-1.63194	2410.39	PITPNM1	phosphatidylinositol transfer protein membrane associated 1
9510	5.32e-18	4.55e-19	0.162	8.92267	1.44907	11691.8	ADAMTS1	ADAM metallopeptidase with thrombospondin type 1 motif 1
8360	5.42e-18	4.64e-19	0.163	8.92058	1.45229	389.82	H4C4	H4 clustered histone 4
4131	5.48e-18	4.69e-19	0.158	-8.91933	-1.41188	8241.69	MAP1B	microtubule associated protein 1B
107984501	5.52e-18	4.73e-19	0.292	-8.91843	-2.60838	102.29	LOC107984501	uncharacterized LOC107984501
9411	5.65e-18	4.85e-19	0.171	8.91562	1.52872	591.95	ARHGAP29	Rho GTPase activating protein 29
2331	5.65e-18	4.85e-19	0.184	8.91561	1.63969	754.51	FMOD	fibromodulin
3776	5.65e-18	4.85e-19	0.268	8.91568	2.39037	127.91	KCNK2	potassium two pore domain channel subfamily K member 2
26030	5.72e-18	4.92e-19	0.202	8.91416	1.80005	170.9	PLEKHG3	pleckstrin homology and RhoGEF domain containing G3
1645	5.76e-18	4.95e-19	0.145	-8.91334	-1.29329	3330.26	AKR1C1	aldo-keto reductase family 1 member C1
117854	5.83e-18	5.01e-19	0.271	8.91194	2.41264	92.75	TRIM6	tripartite motif containing 6
101927414	5.83e-18	5.02e-19	0.4	8.91185	3.56525	49.84	LOC101927414	uncharacterized LOC101927414
83643	5.94e-18	5.11e-19	0.275	8.90978	2.45413	102.96	CCDC3	coiled-coil domain containing 3
2052	6.2e-18	5.34e-19	0.178	8.90494	1.58888	398.9	EPHX1	epoxide hydrolase 1
1129	6.3e-18	5.43e-19	0.139	8.90316	1.23789	3025.86	CHRM2	cholinergic receptor muscarinic 2
105372768	6.63e-18	5.72e-19	0.282	-8.89742	-2.50651	100.75	LOC105372768	uncharacterized LOC105372768
252839	6.65e-18	5.74e-19	0.142	8.89696	1.26359	1191.91	TMEM9	transmembrane protein 9
259173	6.68e-18	5.77e-19	0.29	8.89643	2.58349	196.57	ALS2CL	ALS2 C-terminal like
51754	7.29e-18	6.3e-19	0.23	8.88666	2.04799	222.03	TMEM8B	transmembrane protein 8B
8496	7.41e-18	6.4e-19	0.144	-8.88482	-1.28289	2636.87	PPFIBP1	PPFIA binding protein 1
6720	7.47e-18	6.46e-19	0.18	-8.88389	-1.60289	760.69	SREBF1	sterol regulatory element binding transcription factor 1
283431	7.8e-18	6.75e-19	0.183	-8.87895	-1.62784	265.87	GAS2L3	growth arrest specific 2 like 3
9435	7.93e-18	6.86e-19	0.168	-8.87712	-1.49441	1205.93	CHST2	carbohydrate sulfotransferase 2
55075	8.16e-18	7.06e-19	0.209	8.87389	1.85639	2197.43	UACA	uveal autoantigen with coiled-coil domains and ankyrin repeats
22929	8.95e-18	7.76e-19	0.148	8.86343	1.31137	856.96	SEPHS1	selenophosphate synthetase 1
55967	9.03e-18	7.83e-19	0.185	8.86244	1.64335	386.1	NDUFA12	NADH:ubiquinone oxidoreductase subunit A12
64848	9.15e-18	7.94e-19	0.148	8.86084	1.30904	638.58	YTHDC2	YTH domain containing 2
51009	9.18e-18	7.97e-19	0.168	-8.86043	-1.48889	1770.52	DERL2	derlin 2
51374	9.25e-18	8.03e-19	0.161	8.85955	1.42522	1254.54	ATRAID	all-trans retinoic acid induced differentiation factor
4897	9.27e-18	8.06e-19	0.276	-8.85919	-2.44226	89.54	NRCAM	neuronal cell adhesion molecule
51176	9.31e-18	8.1e-19	0.196	8.85867	1.74066	177.19	LEF1	lymphoid enhancer binding factor 1
283335	9.31e-18	8.1e-19	0.266	8.85862	2.35901	89.88	TNS2-AS1	TNS2 antisense RNA 1
658	9.7e-18	8.44e-19	0.212	-8.854	-1.87605	212.65	BMPR1B	bone morphogenetic protein receptor type 1B
100419583	9.78e-18	8.51e-19	0.246	8.85307	2.1752	206.48	LOC100419583	ring finger protein 4 pseudogene
54863	9.93e-18	8.66e-19	0.149	-8.85124	-1.31632	1554.36	TOR4A	torsin family 4 member A
59274	1.04e-17	9.08e-19	0.15	-8.84589	-1.32276	740.97	TLNRD1	talin rod domain containing 1
23324	1.05e-17	9.17e-19	0.143	8.84478	1.26392	955.45	MAN2B2	mannosidase alpha class 2B member 2
2043	1.07e-17	9.37e-19	0.203	8.84241	1.7982	1245.46	EPHA4	EPH receptor A4
27230	1.07e-17	9.38e-19	0.16	-8.84222	-1.41815	5749.92	SERP1	stress associated endoplasmic reticulum protein 1
439921	1.1e-17	9.58e-19	0.156	8.8399	1.38079	3481.28	MXRA7	matrix remodeling associated 7
101928045	1.1e-17	9.62e-19	0.256	-8.83945	-2.2637	127.81	LOC101928045	uncharacterized LOC101928045
54112	1.13e-17	9.86e-19	0.416	8.83671	3.67707	55.88	GPR88	G protein-coupled receptor 88
56952	1.13e-17	9.91e-19	0.189	8.83607	1.67304	219.96	PRTFDC1	phosphoribosyl transferase domain containing 1
7421	1.13e-17	9.93e-19	0.16	-8.83586	-1.41192	566.01	VDR	vitamin D receptor
65065	1.2e-17	1.06e-18	0.137	-8.82905	-1.21286	4058.41	NBEAL1	neurobeachin like 1
149371	1.25e-17	1.1e-18	0.132	-8.82473	-1.16601	1398.9	EXOC8	exocyst complex component 8
8228	1.27e-17	1.11e-18	0.212	8.82312	1.86691	176.71	PNPLA4	patatin like phospholipase domain containing 4
23064	1.28e-17	1.13e-18	0.139	-8.82165	-1.22905	9095.85	SETX	senataxin
55128	1.29e-17	1.13e-18	0.18	8.82142	1.59098	254.43	TRIM68	tripartite motif containing 68
168850	1.31e-17	1.15e-18	0.151	-8.81903	-1.33282	2728.17	ZNF800	zinc finger protein 800
534	1.33e-17	1.17e-18	0.349	8.81763	3.07561	66.46	ATP6V1G2	ATPase H+ transporting V1 subunit G2
7072	1.37e-17	1.2e-18	0.148	8.8146	1.30098	3324.67	TIA1	TIA1 cytotoxic granule associated RNA binding protein
1363	1.39e-17	1.22e-18	0.211	8.81253	1.85614	558.91	CPE	carboxypeptidase E
3613	1.4e-17	1.23e-18	0.189	8.812	1.66434	365.47	IMPA2	inositol monophosphatase 2
261729	1.4e-17	1.23e-18	0.175	-8.81149	-1.54189	668.47	STEAP2	STEAP2 metalloreductase
730094	1.42e-17	1.25e-18	0.159	-8.81005	-1.39927	704.51	MOSMO	modulator of smoothened
7552	1.45e-17	1.28e-18	0.233	8.80721	2.05548	174.15	ZNF711	zinc finger protein 711
29904	1.47e-17	1.3e-18	0.136	8.80602	1.20068	783.99	EEF2K	eukaryotic elongation factor 2 kinase
541471	1.6e-17	1.42e-18	0.189	8.79603	1.6643	1002.1	MIR4435-2HG	MIR4435-2 host gene
9789	1.63e-17	1.44e-18	0.147	-8.79429	-1.29285	1193.6	SPCS2	signal peptidase complex subunit 2
25839	1.64e-17	1.45e-18	0.142	8.79352	1.24722	1310.78	COG4	component of oligomeric golgi complex 4
3775	1.66e-17	1.47e-18	0.191	-8.79224	-1.68284	248.84	KCNK1	potassium two pore domain channel subfamily K member 1
617	1.74e-17	1.54e-18	0.17	8.78696	1.49023	350.59	BCS1L	BCS1 homolog, ubiquinol-cytochrome c reductase complex chaperone
84818	1.74e-17	1.54e-18	0.151	8.78675	1.3238	607.62	IL17RC	interleukin 17 receptor C
54930	2.01e-17	1.78e-18	0.189	8.77021	1.65677	267.38	HAUS4	HAUS augmin like complex subunit 4
3045	2.05e-17	1.82e-18	0.591	8.76794	5.17859	52.57	HBD	hemoglobin subunit delta
7008	2.08e-17	1.85e-18	0.178	8.76609	1.55943	277.77	TEF	TEF transcription factor, PAR bZIP family member
8935	2.11e-17	1.88e-18	0.149	8.76446	1.30556	792.81	SKAP2	src kinase associated phosphoprotein 2
51421	2.14e-17	1.9e-18	0.148	8.76297	1.29391	3154.6	AMOTL2	angiomotin like 2
706	2.14e-17	1.9e-18	0.172	8.76301	1.51031	1543.75	TSPO	translocator protein
205428	2.15e-17	1.91e-18	0.134	-8.76238	-1.17749	1809.47	DIPK2A	divergent protein kinase domain 2A
84542	2.25e-17	2.01e-18	0.194	8.75695	1.69625	250.94	SANBR	SANT and BTB domain regulator of CSR
22846	2.3e-17	2.05e-18	0.155	8.75478	1.35968	662.38	VASH1	vasohibin 1
51526	2.43e-17	2.16e-18	0.129	-8.74837	-1.12611	1645.28	OSER1	oxidative stress responsive serine rich 1
386607	2.57e-17	2.29e-18	0.134	-8.74198	-1.17234	937.35	ZFP91-CNTF	ZFP91-CNTF readthrough (NMD candidate)
100652740	2.66e-17	2.37e-18	0.326	8.73796	2.85113	61.07	PYCARD-AS1	PYCARD antisense RNA 1
23514	2.79e-17	2.49e-18	0.127	8.73251	1.11265	1331.64	SPIDR	scaffold protein involved in DNA repair
285600	2.81e-17	2.51e-18	0.228	8.73158	1.99205	202.57	KIAA0825	KIAA0825
389432	2.82e-17	2.52e-18	0.252	8.73125	2.19975	224.23	SAMD5	sterile alpha motif domain containing 5
357	2.85e-17	2.54e-18	0.258	8.73009	2.24953	89.36	SHROOM2	shroom family member 2
259217	3.01e-17	2.69e-18	0.151	-8.7236	-1.32063	522.79	HSPA12A	heat shock protein family A (Hsp70) member 12A
8358	3.04e-17	2.72e-18	0.248	8.72273	2.16569	195.98	H3C2	H3 clustered histone 2
8706	3.05e-17	2.73e-18	0.235	8.72206	2.05289	171.91	B3GALNT1	beta-1,3-N-acetylgalactosaminyltransferase 1 (globoside blood group)
79634	3.07e-17	2.75e-18	0.185	8.72125	1.61275	320.67	SCRN3	secernin 3
50862	3.12e-17	2.8e-18	0.175	8.71932	1.5222	908.11	RNF141	ring finger protein 141
255104	3.21e-17	2.88e-18	0.171	8.716	1.49283	378.46	TMCO4	transmembrane and coiled-coil domains 4
55248	3.25e-17	2.92e-18	0.149	-8.71453	-1.29736	647.72	PACC1	proton activated chloride channel 1
64407	3.37e-17	3.03e-18	0.29	8.71032	2.5272	107.79	RGS18	regulator of G protein signaling 18
84276	3.37e-17	3.03e-18	0.179	8.71036	1.56314	288.32	NICN1	nicolin 1, tubulin polyglutamylase complex subunit
59345	3.61e-17	3.24e-18	0.164	8.70271	1.43009	2535.47	GNB4	G protein subunit beta 4
23108	3.61e-17	3.25e-18	0.153	-8.7025	-1.32845	452.18	RAP1GAP2	RAP1 GTPase activating protein 2
399947	3.71e-17	3.33e-18	0.301	8.69947	2.61835	89.36	C11orf87	chromosome 11 open reading frame 87
10882	3.96e-17	3.57e-18	0.44	8.69184	3.82083	50.66	C1QL1	complement C1q like 1
54795	4.04e-17	3.64e-18	0.171	8.68954	1.48194	298.55	TRPM4	transient receptor potential cation channel subfamily M member 4
1264	4.24e-17	3.82e-18	0.495	8.68407	4.30074	726.11	CNN1	calponin 1
100506394	4.45e-17	4.01e-18	0.315	8.67847	2.73338	85.18	GAS6-DT	GAS6 divergent transcript
105375964	4.54e-17	4.1e-18	0.431	-8.67598	-3.73859	47.31	LOC105375964	uncharacterized LOC105375964
389289	4.55e-17	4.1e-18	0.258	8.67588	2.23981	99.99	ANXA2R	annexin A2 receptor
113675	4.6e-17	4.15e-18	0.283	8.67448	2.45829	93.7	SDSL	serine dehydratase like
2002	4.87e-17	4.4e-18	0.138	-8.66791	-1.19545	1293.75	ELK1	ETS transcription factor ELK1
254042	4.91e-17	4.44e-18	0.257	8.66692	2.22523	94.31	METAP1D	methionyl aminopeptidase type 1D, mitochondrial
107984749	4.92e-17	4.45e-18	0.499	-8.66669	-4.32288	1251.63	LOC107984749
9415	5.02e-17	4.54e-18	0.174	8.66438	1.50786	1197.82	FADS2	fatty acid desaturase 2
55449	5.02e-17	4.55e-18	0.173	8.66422	1.49653	264.35	DHRS4-AS1	DHRS4 antisense RNA 1
3029	5.05e-17	4.58e-18	0.161	-8.66343	-1.39598	860.87	HAGH	hydroxyacylglutathione hydrolase
7026	5.11e-17	4.63e-18	0.186	8.66207	1.61536	453.12	NR2F2	nuclear receptor subfamily 2 group F member 2
8294	5.11e-17	4.64e-18	0.257	8.66186	2.22874	92.28	H4C9	H4 clustered histone 9
105375634	5.11e-17	4.64e-18	0.375	-8.66185	-3.24561	51.57	LOC105375634	uncharacterized LOC105375634
375387	5.13e-17	4.65e-18	0.366	-8.66153	-3.17271	48.89	NRROS	negative regulator of reactive oxygen species
11182	5.13e-17	4.66e-18	0.188	-8.6614	-1.63012	206.76	SLC2A6	solute carrier family 2 member 6
6745	5.43e-17	4.93e-18	0.146	-8.65489	-1.26489	5568.6	SSR1	signal sequence receptor subunit 1
3398	5.48e-17	4.98e-18	0.159	8.65376	1.37927	373.94	ID2	inhibitor of DNA binding 2
64065	5.55e-17	5.05e-18	0.139	8.65221	1.20653	2007.13	PERP	p53 apoptosis effector related to PMP22
56650	5.59e-17	5.09e-18	0.131	-8.65124	-1.13581	2509.55	CLDND1	claudin domain containing 1
375248	5.61e-17	5.11e-18	0.158	8.6508	1.36905	1201.19	ANKRD36	ankyrin repeat domain 36
10927	6.13e-17	5.59e-18	0.14	8.64069	1.20632	2650.01	SPIN1	spindlin 1
57037	6.26e-17	5.71e-18	0.187	8.63816	1.61288	346.91	ANKMY2	ankyrin repeat and MYND domain containing 2
57498	6.36e-17	5.81e-18	0.137	8.63631	1.18492	3496.67	KIDINS220	kinase D interacting substrate 220
5798	6.55e-17	5.98e-18	0.174	-8.6329	-1.50517	1199.8	PTPRN	protein tyrosine phosphatase receptor type N
160622	6.56e-17	5.99e-18	0.218	8.63273	1.87897	210.11	TAMALIN	trafficking regulator and scaffold protein tamalin
1871	6.59e-17	6.02e-18	0.149	-8.63212	-1.29017	863.13	E2F3	E2F transcription factor 3
1821	7.02e-17	6.42e-18	0.173	8.62475	1.49412	259.97	DRP2	dystrophin related protein 2
65268	7.07e-17	6.47e-18	0.426	-8.62399	-3.66997	47.19	WNK2	WNK lysine deficient protein kinase 2
1513	7.18e-17	6.58e-18	0.164	8.62205	1.4123	566.34	CTSK	cathepsin K
10486	7.22e-17	6.61e-18	0.219	8.62143	1.88985	282.88	CAP2	cyclase associated actin cytoskeleton regulatory protein 2
101927741	7.39e-17	6.78e-18	0.185	8.61862	1.59446	412.67	LOC101927741	uncharacterized LOC101927741
6533	7.46e-17	6.84e-18	0.168	-8.61753	-1.44439	4535.85	SLC6A6	solute carrier family 6 member 6
4756	7.51e-17	6.89e-18	0.131	8.61665	1.12875	2172.28	NEO1	neogenin 1
55819	7.71e-17	7.08e-18	0.136	8.61367	1.16752	941.7	RNF130	ring finger protein 130
2494	7.72e-17	7.09e-18	0.359	-8.61349	-3.09516	49.4	NR5A2	nuclear receptor subfamily 5 group A member 2
389333	7.85e-17	7.21e-18	0.233	-8.6115	-2.0085	185.1	PROB1	proline rich basic protein 1
259230	7.89e-17	7.26e-18	0.133	8.61078	1.14692	881.24	SGMS1	sphingomyelin synthase 1
54558	7.95e-17	7.31e-18	0.199	8.60991	1.71201	236.27	SPATA6	spermatogenesis associated 6
10901	8.11e-17	7.46e-18	0.183	8.60754	1.57458	351.72	DHRS4	dehydrogenase/reductase 4
10535	8.24e-17	7.59e-18	0.246	8.60566	2.1197	134.85	RNASEH2A	ribonuclease H2 subunit A
4521	8.31e-17	7.66e-18	0.214	8.60456	1.83928	146.17	NUDT1	nudix hydrolase 1
9246	8.35e-17	7.7e-18	0.17	8.60404	1.46526	682.84	UBE2L6	ubiquitin conjugating enzyme E2 L6
101929398	8.49e-17	7.83e-18	0.347	8.60202	2.98349	64.79	LOC101929398	uncharacterized LOC101929398
169044	8.51e-17	7.85e-18	0.439	-8.60176	-3.78047	48.78	COL22A1	collagen type XXII alpha 1 chain
85409	8.59e-17	7.94e-18	0.199	8.60051	1.70798	1085.85	NKD2	NKD inhibitor of WNT signaling pathway 2
64222	8.79e-17	8.12e-18	0.179	8.59782	1.54225	403.07	TOR3A	torsin family 3 member A
112574	8.81e-17	8.15e-18	0.151	8.59748	1.29477	3202.46	SNX18	sorting nexin 18
9404	8.94e-17	8.27e-18	0.169	-8.59577	-1.45246	382.62	LPXN	leupaxin
112268133	8.94e-17	8.27e-18	0.248	-8.59581	-2.13159	330.8	LOC112268133	uncharacterized LOC112268133
481	9.04e-17	8.37e-18	0.143	-8.59439	-1.22996	773.86	ATP1B1	ATPase Na+/K+ transporting subunit beta 1
56129	9.12e-17	8.45e-18	0.309	8.59327	2.65295	70.85	PCDHB7	protocadherin beta 7
23167	9.16e-17	8.49e-18	0.138	-8.59276	-1.18816	4155.54	EFR3A	EFR3 homolog A
100529211	9.38e-17	8.7e-18	0.182	8.58996	1.56752	342.2	TMEM256-PLSCR3	TMEM256-PLSCR3 readthrough (NMD candidate)
23558	9.48e-17	8.8e-18	0.172	-8.58869	-1.47437	1030.27	WBP2	WW domain binding protein 2
118	9.71e-17	9.01e-18	0.129	8.5859	1.10879	3469.12	ADD1	adducin 1
80232	9.9e-17	9.2e-18	0.141	-8.58356	-1.2103	5116.51	WDR26	WD repeat domain 26
283248	1e-16	9.29e-18	0.275	8.58242	2.35791	83.25	RCOR2	REST corepressor 2
5918	1e-16	9.31e-18	0.211	8.58214	1.81397	134.03	RARRES1	retinoic acid receptor responder 1
977	1.01e-16	9.37e-18	0.179	8.58142	1.53337	6203.5	CD151	CD151 molecule (Raph blood group)
84632	1.01e-16	9.4e-18	0.233	-8.58106	-1.9951	135.24	AFAP1L2	actin filament associated protein 1 like 2
55206	1.02e-16	9.47e-18	0.128	-8.58016	-1.09537	3770.4	SBNO1	strawberry notch homolog 1
5393	1.04e-16	9.67e-18	0.163	8.57776	1.39916	374.7	EXOSC9	exosome component 9
6419	1.05e-16	9.79e-18	0.178	8.57636	1.52563	242.65	SETMAR	SET domain and mariner transposase fusion gene
10867	1.07e-16	9.97e-18	0.159	8.57431	1.3621	1131.56	TSPAN9	tetraspanin 9
79879	1.1e-16	1.03e-17	0.156	-8.57086	-1.33534	543.77	CCDC134	coiled-coil domain containing 134
57048	1.11e-16	1.04e-17	0.187	8.5695	1.60272	262.08	PLSCR3	phospholipid scramblase 3
23130	1.15e-16	1.07e-17	0.192	-8.56597	-1.64676	1449.71	ATG2A	autophagy related 2A
105377673	1.16e-16	1.08e-17	0.401	8.56467	3.43305	56.31	LOC105377673	uncharacterized LOC105377673
10873	1.17e-16	1.09e-17	0.185	8.56379	1.58295	217.37	ME3	malic enzyme 3
4983	1.17e-16	1.09e-17	0.165	8.56352	1.41083	301.13	OPHN1	oligophrenin 1
54904	1.18e-16	1.11e-17	0.132	-8.5624	-1.12945	4580.26	NSD3	nuclear receptor binding SET domain protein 3
60485	1.18e-16	1.11e-17	0.138	-8.56223	-1.185	1463.01	SAV1	salvador family WW domain containing protein 1
23176	1.23e-16	1.15e-17	0.144	8.55757	1.23525	1253.49	SEPTIN8	septin 8
80212	1.23e-16	1.16e-17	0.149	8.55733	1.27284	607.72	CCDC92	coiled-coil domain containing 92
220213	1.24e-16	1.16e-17	0.153	-8.55639	-1.3068	442.2	OTUD1	OTU deubiquitinase 1
56907	1.25e-16	1.17e-17	0.14	-8.55557	-1.19371	1759.14	SPIRE1	spire type actin nucleation factor 1
11117	1.29e-16	1.21e-17	0.153	8.55198	1.31034	10990.7	EMILIN1	elastin microfibril interfacer 1
6747	1.31e-16	1.23e-17	0.175	-8.55008	-1.49936	6601.11	SSR3	signal sequence receptor subunit 3
57710	1.36e-16	1.28e-17	0.169	8.54588	1.44278	388.96	KIAA1614	KIAA1614
26160	1.36e-16	1.28e-17	0.144	8.54565	1.23203	705.24	IFT172	intraflagellar transport 172
51569	1.37e-16	1.29e-17	0.182	-8.54503	-1.55837	3442.66	UFM1	ubiquitin fold modifier 1
2697	1.37e-16	1.29e-17	0.14	-8.54471	-1.19539	32803.3	GJA1	gap junction protein alpha 1
105377295	1.38e-16	1.3e-17	0.421	-8.54398	-3.59298	45.19	LOC105377295	uncharacterized LOC105377295
11311	1.38e-16	1.3e-17	0.167	8.54383	1.43027	763.7	VPS45	vacuolar protein sorting 45 homolog
5126	1.4e-16	1.32e-17	0.251	8.54224	2.14261	417.67	PCSK2	proprotein convertase subtilisin/kexin type 2
128240	1.42e-16	1.34e-17	0.173	8.54045	1.47455	614.57	NAXE	NAD(P)HX epimerase
155382	1.43e-16	1.35e-17	0.231	8.5394	1.97311	120.1	VPS37D	VPS37D subunit of ESCRT-I
144195	1.44e-16	1.36e-17	0.192	-8.53866	-1.64163	174.43	SLC2A14	solute carrier family 2 member 14
55095	1.45e-16	1.37e-17	0.171	-8.53788	-1.46282	2113.6	SAMD4B	sterile alpha motif domain containing 4B
56776	1.46e-16	1.38e-17	0.193	-8.53712	-1.64361	243.83	FMN2	formin 2
9735	1.46e-16	1.38e-17	0.172	8.53661	1.46806	327.17	KNTC1	kinetochore associated 1
6932	1.47e-16	1.39e-17	0.22	-8.53614	-1.88077	502.75	TCF7	transcription factor 7
4833	1.5e-16	1.42e-17	0.156	8.53349	1.32902	675.9	NME4	NME/NM23 nucleoside diphosphate kinase 4
5738	1.52e-16	1.44e-17	0.14	8.53199	1.1966	704.52	PTGFRN	prostaglandin F2 receptor inhibitor
57118	1.6e-16	1.52e-17	0.161	-8.52598	-1.37092	851.35	CAMK1D	calcium/calmodulin dependent protein kinase ID
107986989	1.61e-16	1.53e-17	0.302	-8.52481	-2.5752	74.48	GLIS3-AS2	GLIS3 antisense RNA 2
7150	1.62e-16	1.54e-17	0.149	-8.52415	-1.26682	2927.26	TOP1	DNA topoisomerase I
8876	1.65e-16	1.57e-17	0.661	-8.52193	-5.6289	47.89	VNN1	vanin 1
23530	1.65e-16	1.57e-17	0.14	8.52176	1.19652	1828.3	NNT	nicotinamide nucleotide transhydrogenase
100128890	1.66e-16	1.58e-17	0.309	8.52128	2.63481	66.19	FAM66B	family with sequence similarity 66 member B
4598	1.66e-16	1.58e-17	0.266	8.52129	2.26296	99.29	MVK	mevalonate kinase
11033	1.7e-16	1.62e-17	0.203	-8.51831	-1.72807	203.96	ADAP1	ArfGAP with dual PH domains 1
29919	1.71e-16	1.63e-17	0.141	-8.51748	-1.19986	692.2	RMC1	regulator of MON1-CCZ1
653689	1.76e-16	1.68e-17	0.214	8.51411	1.81908	164.9	GSTT2B	glutathione S-transferase theta 2B
10687	1.8e-16	1.71e-17	0.221	8.51182	1.88282	221.99	PNMA2	PNMA family member 2
5717	1.8e-16	1.71e-17	0.138	-8.5117	-1.177	2420.51	PSMD11	proteasome 26S subunit, non-ATPase 11
178	1.81e-16	1.72e-17	0.148	8.51112	1.25985	787.44	AGL	amylo-alpha-1, 6-glucosidase, 4-alpha-glucanotransferase
102723741	1.82e-16	1.74e-17	0.225	-8.50993	-1.91398	122.57	LINC02863	long intergenic non-protein coding RNA 2863
23529	1.84e-16	1.76e-17	0.185	-8.5088	-1.5706	650.86	CLCF1	cardiotrophin like cytokine factor 1
6515	1.87e-16	1.79e-17	0.143	-8.50693	-1.21435	3552.35	SLC2A3	solute carrier family 2 member 3
126299	1.88e-16	1.8e-17	0.18	8.50634	1.53429	375.21	ZNF428	zinc finger protein 428
8227	1.88e-16	1.8e-17	0.141	-8.50614	-1.20296	1868.14	AKAP17A	A-kinase anchoring protein 17A
105373813	2.03e-16	1.95e-17	0.413	-8.49691	-3.51177	44.93	CAVIN2-AS1	CAVIN2 and TMEFF2 antisense RNA 1
50604	2.1e-16	2.02e-17	0.65	-8.49291	-5.51945	44.13	IL20	interleukin 20
64857	2.11e-16	2.02e-17	0.132	8.49245	1.12182	1096.87	PLEKHG2	pleckstrin homology and RhoGEF domain containing G2
26585	2.14e-16	2.05e-17	0.126	-8.49082	-1.07161	79020.5	GREM1	gremlin 1, DAN family BMP antagonist
27286	2.19e-16	2.1e-17	0.135	8.48789	1.14415	1814.35	SRPX2	sushi repeat containing protein X-linked 2
100506710	2.23e-16	2.14e-17	0.137	-8.4861	-1.16225	2013.03	EBLN3P	endogenous Bornavirus like nucleoprotein 3, pseudogene
105375247	2.24e-16	2.15e-17	0.428	-8.48536	-3.63023	44.57	LOC105375247	uncharacterized LOC105375247
392	2.29e-16	2.2e-17	0.149	8.48264	1.26062	1790.51	ARHGAP1	Rho GTPase activating protein 1
10559	2.43e-16	2.33e-17	0.177	8.47586	1.49948	429.7	SLC35A1	solute carrier family 35 member A1
89853	2.44e-16	2.34e-17	0.22	8.47547	1.86733	157.66	MVB12B	multivesicular body subunit 12B
100505501	2.48e-16	2.38e-17	0.367	8.47349	3.113	51.06	TOX-DT	TOX divergent transcript
64795	2.5e-16	2.41e-17	0.133	-8.47212	-1.1278	2302.22	RMND5A	required for meiotic nuclear division 5 homolog A
7068	2.52e-16	2.43e-17	0.16	-8.47108	-1.35426	353.53	THRB	thyroid hormone receptor beta
4968	2.55e-16	2.46e-17	0.171	8.46989	1.44535	340.27	OGG1	8-oxoguanine DNA glycosylase
112268235	2.62e-16	2.52e-17	0.41	-8.46673	-3.47088	43.48	LOC112268235	uncharacterized LOC112268235
8604	2.62e-16	2.53e-17	0.189	8.46659	1.5995	440.37	SLC25A12	solute carrier family 25 member 12
11274	2.63e-16	2.54e-17	0.341	8.4661	2.88389	57.67	USP18	ubiquitin specific peptidase 18
645644	2.69e-16	2.6e-17	0.203	-8.46334	-1.72192	253.81	FLJ42627	uncharacterized LOC645644
7048	2.76e-16	2.67e-17	0.13	8.4602	1.09804	3293.46	TGFBR2	transforming growth factor beta receptor 2
653653	2.85e-16	2.75e-17	0.255	-8.45653	-2.15887	124.38	LOC653653	adaptor related protein complex 1 subunit sigma 2 pseudogene
4162	3e-16	2.9e-17	0.152	8.45051	1.28502	1832	MCAM	melanoma cell adhesion molecule
1346	3.14e-16	3.04e-17	0.205	8.44501	1.73535	246.71	COX7A1	cytochrome c oxidase subunit 7A1
30001	3.15e-16	3.05e-17	0.172	-8.44455	-1.45476	3247.49	ERO1A	endoplasmic reticulum oxidoreductase 1 alpha
27163	3.24e-16	3.14e-17	0.201	8.44135	1.69781	156.77	NAAA	N-acylethanolamine acid amidase
25788	3.26e-16	3.15e-17	0.274	8.44071	2.31028	88.47	RAD54B	RAD54 homolog B
83872	3.28e-16	3.18e-17	0.222	8.43973	1.87732	1227.33	HMCN1	hemicentin 1
56005	3.49e-16	3.39e-17	0.168	-8.43231	-1.41616	4174.5	MYDGF	myeloid derived growth factor
100507661	3.51e-16	3.4e-17	0.349	8.43178	2.93931	62.7	LINC02082	long intergenic non-protein coding RNA 2082
9961	3.51e-16	3.41e-17	0.149	8.43171	1.25357	5199.83	MVP	major vault protein
84286	3.51e-16	3.41e-17	0.232	8.43149	1.95198	178.25	TMEM175	transmembrane protein 175
2537	3.67e-16	3.57e-17	0.276	8.42618	2.32578	92.44	IFI6	interferon alpha inducible protein 6
157285	3.72e-16	3.62e-17	0.21	8.42474	1.76553	153.87	PRAG1	PEAK1 related, kinase-activating pseudokinase 1
5813	3.72e-16	3.62e-17	0.15	-8.42462	-1.26034	2503.32	PURA	purine rich element binding protein A
257144	3.82e-16	3.72e-17	0.387	-8.42149	-3.25807	46.41	GCSAM	germinal center associated signaling and motility
51380	3.86e-16	3.76e-17	0.151	8.4202	1.27118	460.1	CSAD	cysteine sulfinic acid decarboxylase
826	3.92e-16	3.82e-17	0.175	8.41832	1.46924	2884.73	CAPNS1	calpain small subunit 1
4321	3.97e-16	3.87e-17	1.041	-8.41689	-8.76394	136.83	MMP12	matrix metallopeptidase 12
4520	4.33e-16	4.22e-17	0.158	-8.40648	-1.32561	585.24	MTF1	metal regulatory transcription factor 1
200734	4.41e-16	4.31e-17	0.143	-8.40422	-1.20593	902.94	SPRED2	sprouty related EVH1 domain containing 2
2869	4.42e-16	4.32e-17	0.144	8.40391	1.2112	3348.79	GRK5	G protein-coupled receptor kinase 5
27233	4.46e-16	4.35e-17	0.394	8.40297	3.30657	50.07	SULT1C4	sulfotransferase family 1C member 4
54898	4.46e-16	4.36e-17	0.372	8.4029	3.12827	94.57	ELOVL2	ELOVL fatty acid elongase 2
101928079	4.55e-16	4.45e-17	0.321	8.4005	2.69562	60.8	SLC44A3-AS1	SLC44A3 antisense RNA 1
389119	4.6e-16	4.5e-17	0.317	8.39914	2.66207	62.13	INKA1	inka box actin regulator 1
6004	4.75e-16	4.65e-17	0.488	-8.39524	-4.09861	39.39	RGS16	regulator of G protein signaling 16
5334	4.76e-16	4.66e-17	0.305	8.39489	2.55887	78.94	PLCL1	phospholipase C like 1 (inactive)
55323	4.89e-16	4.8e-17	0.17	-8.39161	-1.4253	1803.91	LARP6	La ribonucleoprotein 6, translational regulator
23648	4.9e-16	4.8e-17	0.154	8.39138	1.29627	446.84	SSBP3	single stranded DNA binding protein 3
100128006	4.9e-16	4.81e-17	0.447	8.3913	3.75297	43.45	ARHGAP44-AS1	ARHGAP44 and MYOCD antisense RNA 1
53840	4.91e-16	4.82e-17	0.263	8.39096	2.20408	97.99	TRIM34	tripartite motif containing 34
2675	5.07e-16	4.98e-17	0.699	-8.38715	-5.86593	46.74	GFRA2	GDNF family receptor alpha 2
152503	5.08e-16	4.99e-17	0.153	8.38686	1.28169	1093.12	SH3D19	SH3 domain containing 19
81930	5.11e-16	5.03e-17	0.213	8.38607	1.78649	174.05	KIF18A	kinesin family member 18A
56121	5.2e-16	5.12e-17	0.239	8.38401	2.00648	109.28	PCDHB15	protocadherin beta 15
253260	5.28e-16	5.19e-17	0.147	-8.38223	-1.23375	3605.85	RICTOR	RPTOR independent companion of MTOR complex 2
3313	5.54e-16	5.45e-17	0.166	-8.37651	-1.38808	8086.81	HSPA9	heat shock protein family A (Hsp70) member 9
159686	5.57e-16	5.49e-17	0.253	-8.37578	-2.12005	97.63	CFAP58	cilia and flagella associated protein 58
222236	5.6e-16	5.52e-17	0.18	8.37511	1.51022	363.92	NAPEPLD	N-acyl phosphatidylethanolamine phospholipase D
100381270	5.66e-16	5.58e-17	0.136	-8.37369	-1.1416	2952.41	ZBED6	zinc finger BED-type containing 6
3696	5.66e-16	5.59e-17	0.165	8.37364	1.38011	2161.14	ITGB8	integrin subunit beta 8
117178	5.67e-16	5.6e-17	0.167	8.37336	1.40173	429.53	SSX2IP	SSX family member 2 interacting protein
4776	5.78e-16	5.7e-17	0.151	8.3712	1.26532	2601.41	NFATC4	nuclear factor of activated T cells 4
153163	5.79e-16	5.72e-17	0.345	8.37081	2.89104	56.55	MGC32805	uncharacterized LOC153163
249	5.84e-16	5.77e-17	0.327	8.36976	2.73285	64.63	ALPL	alkaline phosphatase, biomineralization associated
100129827	5.93e-16	5.86e-17	0.437	8.36796	3.65663	48.15	IRAG1-AS1	IRAG1 antisense RNA 1
[truncated: 18,213 more rows]
