# Supplementary material for: Genome‐Wide Association Studies Data and Transcriptomics Data Link Herpes Simplex Virus 1 Infection and Parkinson’s Disease
Source: Parkinsons Dis. 2025 Dec 23;2025:4044371. doi: 10.1155/padi/4044371 (PMC12767429; doi:10.1155/padi/4044371)
Supplement: Supplementary file 12 — Supporting Information 12 Supporting Table S9: shared upregulated gene set and shared downregulated gene set. [file PADI-2025-4044371-s011.xlsx]

## Sheet: Sheet1
Supplementary Table S9 Shared up-regulated geneset and shared down-regulated geneset
Shared up-regulated geneset	Shared down-regulated geneset
ACSS3	ACHE
ACTN1	ADAMTS4
ALOX5AP	ADD2
ALPK1	BCL7A
ALPL	C12orf40
ANGPT1	C1orf116
ANXA3	C3
ARHGEF40	C4orf50
ASAH1	CACNA1F
BOK	CELSR3
BST1	CISD2
C1RL	COL19A1
CASS4	CUX2
CCDC153	DNAJC6
CLCN4	DPF3
COL9A3	DYRK3
CPPED1	EBF1
CPQ	EDA
CRISPLD2	ELL3
CSAD	EPB41
CYP27A1	ESM1
DAAM2	FLT1
ECE1	GREM2
ECHDC3	GYPC
EEPD1	HAGH
EPHB4	HDAC9
ERV3-1	IRF6
F2RL1	KCNH8
FAT4	KIAA1671
FBXL13	KIF14
FCGRT	KRT79
FES	LRRN3
FLOT1	MFSD2B
FLOT2	MMP14
FOS	NPIPB4
GCA	NT5E
GOLGA8K	OCLN
HLX	PCDH1
HSD17B11	PIP5KL1
INHBB	PLA2G4C
INKA2	PLEK2
JDP2	PLEKHD1
KBTBD7	RAB6B
KCNE3	RAPGEF5
KIAA0825	RGS6
KIF3C	RIPOR3
LASP1	RYR1
LIN7A	SFRP2
LITAF	SLC12A3
LMNB1	SLC2A14
LRRK2	SLC2A4
MANSC1	SLC35G2
MAPK3	SLC4A1
MINDY1	SLC7A5
MX2	SMOX
NHS	ST6GALNAC4
NLRX1	SYN3
OPLAH	TAL1
OPRL1	TESC
PDLIM2	TMC5
PDLIM7	TMEM63B
PEX11G	TSPAN13
PGGHG	UBE2O
PLBD1	UGT8
PLEKHG3
PLXDC2
PPARGC1A
PPP1R12B
PPP1R3B
PYGL
RAB11FIP1
RASSF2
RFLNB
RGS18
RGS2
RNASET2
RNF130
RNF141
SECTM1
SGK1
SKAP2
SLC40A1
SORL1
ST8SIA4
SULT1A1
TBXAS1
TEK
TMEM119
TMEM91
TNFRSF10C
TP53I11
TRIOBP
TSC22D3
TSPAN2
VSIR
ZFP36L1
ZNF117
ZNF467
ZNF608
ZNF66
