# Supplementary material for: Genome‐Wide Association Studies Data and Transcriptomics Data Link Herpes Simplex Virus 1 Infection and Parkinson’s Disease
Source: Parkinsons Dis. 2025 Dec 23;2025:4044371. doi: 10.1155/padi/4044371 (PMC12767429; doi:10.1155/padi/4044371)
Supplement: Supplementary file 13 — Supporting Information 13 Supporting Table S10: pathway analysis on the shared upregulated gene set. [file PADI-2025-4044371-s012.xlsx]

## Sheet: Sheet1
Supplementary Table S10 Pathway analysis on the shared up-regulated geneset
Category	CategoryID	GO	Description	PARENT_GO	LogP	Enrichment	Z-score	#TotalGeneInLibrary	#GeneInGO	#GeneInHitList	#GeneInGOAndHitList	%InGO	STDV %InGO	GeneID	Hits	Log(q-value)	GeneList
GO Biological Processes	19	GO:0043122	regulation of canonical NF-kappaB signal transduction	19_GO:0050896 response to stimulus	-5.3	8.6	7.4	30293	282	100	8	8	2.7	284|2150|2319|6398|9516|10211|79671|80216	ANGPT1|F2RL1|FLOT2|SECTM1|LITAF|FLOT1|NLRX1|ALPK1	-1.1	MyList
KEGG Pathway	24	hsa04910	Insulin signaling pathway		-5.2	13	8.3	30293	137	100	6	6	2.4	2319|5595|5836|10211|10891|79660	FLOT2|MAPK3|PYGL|FLOT1|PPARGC1A|PPP1R3B	-1.1	MyList
GO Biological Processes	19	GO:0008015	blood circulation	19_GO:0032501 multicellular organismal process	-5	6.5	6.6	30293	417	100	9	9	2.9	284|1889|2150|4987|5997|6446|6916|7010|10008	ANGPT1|ECE1|F2RL1|OPRL1|RGS2|SGK1|TBXAS1|TEK|KCNE3	-1.1	MyList
Canonical Pathways	11	M92	PID ANGIOPOIETIN RECEPTOR PATHWAY		-4.7	25	9.6	30293	49	100	4	4	2	284|2242|5595|7010	ANGPT1|FES|MAPK3|TEK	-0.93	MyList
Canonical Pathways	11	M166	PID ATF2 PATHWAY		-4.4	21	8.6	30293	59	100	4	4	2	2353|5595|10891|122953	FOS|MAPK3|PPARGC1A|JDP2	-0.76	MyList
GO Biological Processes	19	GO:0003013	circulatory system process	19_GO:0032501 multicellular organismal process	-4.3	5.4	5.7	30293	507	100	9	9	2.9	284|1889|2150|4987|5997|6446|6916|7010|10008	ANGPT1|ECE1|F2RL1|OPRL1|RGS2|SGK1|TBXAS1|TEK|KCNE3	-0.76	MyList
GO Biological Processes	19	GO:0043123	positive regulation of canonical NF-kappaB signal transduction	19_GO:0048518 positive regulation of biological process	-4.2	8.8	6.5	30293	207	100	6	6	2.4	2150|2319|6398|9516|10211|80216	F2RL1|FLOT2|SECTM1|LITAF|FLOT1|ALPK1	-0.68	MyList
GO Biological Processes	19	GO:1904950	negative regulation of establishment of protein localization	19_GO:0051179 localization	-4.1	11	6.9	30293	133	100	5	5	2.2	284|2150|3625|80223|120892	ANGPT1|F2RL1|INHBB|RAB11FIP1|LRRK2	-0.68	MyList
GO Biological Processes	19	GO:0032878	regulation of establishment or maintenance of cell polarity	19_GO:0050789 regulation of biological process	-4.1	35	10	30293	26	100	3	3	1.7	2319|7010|26030	FLOT2|TEK|PLEKHG3	-0.68	MyList
GO Biological Processes	19	GO:0044057	regulation of system process	19_GO:0032501 multicellular organismal process	-4	4.9	5.3	30293	560	100	9	9	2.9	1889|2150|3625|4660|5997|6446|6916|10008|120892	ECE1|F2RL1|INHBB|PPP1R12B|RGS2|SGK1|TBXAS1|KCNE3|LRRK2	-0.65	MyList
GO Biological Processes	19	GO:0031960	response to corticosteroid	19_GO:0050896 response to stimulus	-3.8	9.9	6.4	30293	153	100	5	5	2.2	249|306|677|2353|6446	ALPL|ANXA3|ZFP36L1|FOS|SGK1	-0.6	MyList
GO Biological Processes	19	GO:0036075	replacement ossification	19_GO:0032501 multicellular organismal process	-3.8	28	8.9	30293	32	100	3	3	1.7	249|7010|338773	ALPL|TEK|TMEM119	-0.6	MyList
GO Biological Processes	19	GO:0001958	endochondral ossification	19_GO:0032502 developmental process	-3.8	28	8.9	30293	32	100	3	3	1.7	249|7010|338773	ALPL|TEK|TMEM119	-0.6	MyList
GO Biological Processes	19	GO:0051591	response to cAMP	19_GO:0050896 response to stimulus	-3.7	14	7	30293	85	100	4	4	2	677|2353|3625|7010	ZFP36L1|FOS|INHBB|TEK	-0.6	MyList
GO Biological Processes	19	GO:0031667	response to nutrient levels	19_GO:0050896 response to stimulus	-3.7	5.1	5.2	30293	476	100	8	8	2.7	249|2242|2353|3625|5595|6653|10891|120892	ALPL|FES|FOS|INHBB|MAPK3|SORL1|PPARGC1A|LRRK2	-0.6	MyList
Reactome Gene Sets	6	R-HSA-5579029	Metabolic disorders of biological oxidation enzymes		-3.7	27	8.6	30293	34	100	3	3	1.7	1593|6916|26873	CYP27A1|TBXAS1|OPLAH	-0.6	MyList
WikiPathways	27	WP481	Insulin signaling		-3.7	9.5	6.2	30293	160	100	5	5	2.2	2319|2353|5595|6446|10211	FLOT2|FOS|MAPK3|SGK1|FLOT1	-0.6	MyList
GO Biological Processes	19	GO:0045785	positive regulation of cell adhesion	19_GO:0048518 positive regulation of biological process	-3.7	5	5.1	30293	483	100	8	8	2.7	284|2319|3142|7010|10211|11078|57091|64115	ANGPT1|FLOT2|HLX|TEK|FLOT1|TRIOBP|CASS4|VSIR	-0.6	MyList
WikiPathways	27	WP4331	Neovascularisation processes		-3.6	25	8.3	30293	37	100	3	3	1.7	284|2050|5595	ANGPT1|EPHB4|MAPK3	-0.59	MyList
WikiPathways	27	WP1772	Apoptosis modulation and signaling		-3.6	13	6.7	30293	92	100	4	4	2	666|2353|5595|8794	BOK|FOS|MAPK3|TNFRSF10C	-0.59	MyList
GO Biological Processes	19	GO:0051347	positive regulation of transferase activity	19_GO:0065007 biological regulation	-3.6	5.6	5.2	30293	378	100	7	7	2.6	284|2050|5595|7010|9770|57091|120892	ANGPT1|EPHB4|MAPK3|TEK|RASSF2|CASS4|LRRK2	-0.59	MyList
GO Biological Processes	19	GO:0009991	response to extracellular stimulus	19_GO:0050896 response to stimulus	-3.6	4.8	5	30293	505	100	8	8	2.7	249|2242|2353|3625|5595|6653|10891|120892	ALPL|FES|FOS|INHBB|MAPK3|SORL1|PPARGC1A|LRRK2	-0.59	MyList
Reactome Gene Sets	6	R-HSA-168176	Toll Like Receptor 5 (TLR5) Cascade		-3.5	12	6.5	30293	97	100	4	4	2	2353|5595|79671|80216	FOS|MAPK3|NLRX1|ALPK1	-0.59	MyList
Reactome Gene Sets	6	R-HSA-975871	MyD88 cascade initiated on plasma membrane		-3.5	12	6.5	30293	97	100	4	4	2	2353|5595|79671|80216	FOS|MAPK3|NLRX1|ALPK1	-0.59	MyList
Reactome Gene Sets	6	R-HSA-168142	Toll Like Receptor 10 (TLR10) Cascade		-3.5	12	6.5	30293	97	100	4	4	2	2353|5595|79671|80216	FOS|MAPK3|NLRX1|ALPK1	-0.59	MyList
GO Biological Processes	19	GO:0003018	vascular process in circulatory system	19_GO:0032501 multicellular organismal process	-3.5	6.6	5.4	30293	275	100	6	6	2.4	284|1889|2150|5997|6916|7010	ANGPT1|ECE1|F2RL1|RGS2|TBXAS1|TEK	-0.59	MyList
GO Biological Processes	19	GO:0090066	regulation of anatomical structure size	19_GO:0065007 biological regulation	-3.5	4.7	4.9	30293	516	100	8	8	2.7	1889|2150|5997|6916|11078|23500|92960|120892	ECE1|F2RL1|RGS2|TBXAS1|TRIOBP|DAAM2|PEX11G|LRRK2	-0.59	MyList
Reactome Gene Sets	6	R-HSA-975138	TRAF6 mediated induction of NFkB and MAP kinases upon TLR7/8 or 9 activation		-3.4	12	6.3	30293	103	100	4	4	2	2353|5595|79671|80216	FOS|MAPK3|NLRX1|ALPK1	-0.59	MyList
Reactome Gene Sets	6	R-HSA-975155	MyD88 dependent cascade initiated on endosome		-3.4	12	6.3	30293	104	100	4	4	2	2353|5595|79671|80216	FOS|MAPK3|NLRX1|ALPK1	-0.59	MyList
GO Biological Processes	19	GO:1903708	positive regulation of hemopoiesis	19_GO:0002376 immune system process	-3.4	8.1	5.6	30293	188	100	5	5	2.2	677|2242|2353|3142|64115	ZFP36L1|FES|FOS|HLX|VSIR	-0.59	MyList
GO Biological Processes	19	GO:1902107	positive regulation of leukocyte differentiation	19_GO:0002376 immune system process	-3.4	8.1	5.6	30293	188	100	5	5	2.2	677|2242|2353|3142|64115	ZFP36L1|FES|FOS|HLX|VSIR	-0.59	MyList
Reactome Gene Sets	6	R-HSA-168181	Toll Like Receptor 7/8 (TLR7/8) Cascade		-3.4	12	6.2	30293	105	100	4	4	2	2353|5595|79671|80216	FOS|MAPK3|NLRX1|ALPK1	-0.59	MyList
Reactome Gene Sets	6	R-HSA-168164	Toll Like Receptor 3 (TLR3) Cascade		-3.4	12	6.2	30293	105	100	4	4	2	2353|5595|79671|80216	FOS|MAPK3|NLRX1|ALPK1	-0.59	MyList
GO Biological Processes	19	GO:0030097	hemopoiesis	19_GO:0032502 developmental process	-3.4	4	4.6	30293	680	100	9	9	2.9	87|284|677|2150|2353|3142|7010|10100|641649	ACTN1|ANGPT1|ZFP36L1|F2RL1|FOS|HLX|TEK|TSPAN2|TMEM91	-0.59	MyList
WikiPathways	27	WP98	Prostaglandin synthesis and regulation		-3.3	20	7.4	30293	45	100	3	3	1.7	306|6916|10891	ANXA3|TBXAS1|PPARGC1A	-0.59	MyList
Reactome Gene Sets	6	R-HSA-168138	Toll Like Receptor 9 (TLR9) Cascade		-3.3	11	6.1	30293	108	100	4	4	2	2353|5595|79671|80216	FOS|MAPK3|NLRX1|ALPK1	-0.59	MyList
Canonical Pathways	11	M8626	SIG BCR SIGNALING PATHWAY		-3.3	20	7.3	30293	46	100	3	3	1.7	2319|5595|10211	FLOT2|MAPK3|FLOT1	-0.59	MyList
GO Biological Processes	19	GO:0070849	response to epidermal growth factor	19_GO:0050896 response to stimulus	-3.3	20	7.3	30293	46	100	3	3	1.7	677|2353|5595	ZFP36L1|FOS|MAPK3	-0.59	MyList
Reactome Gene Sets	6	R-HSA-937061	TRIF(TICAM1)-mediated TLR4 signaling		-3.3	11	6.1	30293	110	100	4	4	2	2353|5595|79671|80216	FOS|MAPK3|NLRX1|ALPK1	-0.59	MyList
Reactome Gene Sets	6	R-HSA-166166	MyD88-independent TLR4 cascade		-3.3	11	6.1	30293	110	100	4	4	2	2353|5595|79671|80216	FOS|MAPK3|NLRX1|ALPK1	-0.59	MyList
GO Biological Processes	19	GO:0051056	regulation of small GTPase mediated signal transduction	19_GO:0050896 response to stimulus	-3.3	6	5	30293	303	100	6	6	2.4	2150|7010|10211|26030|55701|84078	F2RL1|TEK|FLOT1|PLEKHG3|ARHGEF40|KBTBD7	-0.59	MyList
GO Biological Processes	19	GO:0033674	positive regulation of kinase activity	19_GO:0048518 positive regulation of biological process	-3.3	6	5	30293	305	100	6	6	2.4	284|2050|7010|9770|57091|120892	ANGPT1|EPHB4|TEK|RASSF2|CASS4|LRRK2	-0.59	MyList
GO Biological Processes	19	GO:0071248	cellular response to metal ion	19_GO:0050896 response to stimulus	-3.3	7.6	5.4	30293	200	100	5	5	2.2	241|2353|3625|5595|120892	ALOX5AP|FOS|INHBB|MAPK3|LRRK2	-0.59	MyList
GO Biological Processes	19	GO:0010562	positive regulation of phosphorus metabolic process	19_GO:0048518 positive regulation of biological process	-3.3	3.9	4.4	30293	704	100	9	9	2.9	284|2050|7010|9770|10211|10891|57091|120892|338773	ANGPT1|EPHB4|TEK|RASSF2|FLOT1|PPARGC1A|CASS4|LRRK2|TMEM119	-0.59	MyList
GO Biological Processes	19	GO:0045937	positive regulation of phosphate metabolic process	19_GO:0048518 positive regulation of biological process	-3.3	3.9	4.4	30293	704	100	9	9	2.9	284|2050|7010|9770|10211|10891|57091|120892|338773	ANGPT1|EPHB4|TEK|RASSF2|FLOT1|PPARGC1A|CASS4|LRRK2|TMEM119	-0.59	MyList
Reactome Gene Sets	6	R-HSA-166058	MyD88:MAL(TIRAP) cascade initiated on plasma membrane		-3.3	11	6	30293	113	100	4	4	2	2353|5595|79671|80216	FOS|MAPK3|NLRX1|ALPK1	-0.59	MyList
Reactome Gene Sets	6	R-HSA-168188	Toll Like Receptor TLR6:TLR2 Cascade		-3.3	11	6	30293	113	100	4	4	2	2353|5595|79671|80216	FOS|MAPK3|NLRX1|ALPK1	-0.59	MyList
Reactome Gene Sets	6	R-HSA-194315	Signaling by Rho GTPases		-3.3	3.9	4.4	30293	706	100	9	9	2.9	87|2319|4001|4660|4810|5595|10211|26030|55701	ACTN1|FLOT2|LMNB1|PPP1R12B|NHS|MAPK3|FLOT1|PLEKHG3|ARHGEF40	-0.59	MyList
Reactome Gene Sets	6	R-HSA-168179	Toll Like Receptor TLR1:TLR2 Cascade		-3.2	10	5.9	30293	116	100	4	4	2	2353|5595|79671|80216	FOS|MAPK3|NLRX1|ALPK1	-0.59	MyList
GO Biological Processes	19	GO:1904035	regulation of epithelial cell apoptotic process	19_GO:0050789 regulation of biological process	-3.2	10	5.9	30293	116	100	4	4	2	284|666|677|7010	ANGPT1|BOK|ZFP36L1|TEK	-0.59	MyList
Reactome Gene Sets	6	R-HSA-181438	Toll Like Receptor 2 (TLR2) Cascade		-3.2	10	5.9	30293	116	100	4	4	2	2353|5595|79671|80216	FOS|MAPK3|NLRX1|ALPK1	-0.59	MyList
GO Biological Processes	19	GO:0007507	heart development	19_GO:0032502 developmental process	-3.2	4.3	4.5	30293	569	100	8	8	2.7	677|1889|2050|2242|5595|7010|9260|64236	ZFP36L1|ECE1|EPHB4|FES|MAPK3|TEK|PDLIM7|PDLIM2	-0.59	MyList
WikiPathways	27	WP395	IL 4 signaling pathway		-3.2	18	7	30293	50	100	3	3	1.7	2242|2353|5595	FES|FOS|MAPK3	-0.59	MyList
GO Biological Processes	19	GO:0051224	negative regulation of protein transport	19_GO:0051179 localization	-3.2	10	5.8	30293	118	100	4	4	2	284|2150|3625|80223	ANGPT1|F2RL1|INHBB|RAB11FIP1	-0.59	MyList
Canonical Pathways	11	M7955	SIG INSULIN RECEPTOR PATHWAY IN CARDIAC MYOCYTES		-3.2	18	6.9	30293	51	100	3	3	1.7	2319|5595|10211	FLOT2|MAPK3|FLOT1	-0.59	MyList
Reactome Gene Sets	6	R-HSA-9716542	Signaling by Rho GTPases, Miro GTPases and RHOBTB3		-3.2	3.8	4.3	30293	722	100	9	9	2.9	87|2319|4001|4660|4810|5595|10211|26030|55701	ACTN1|FLOT2|LMNB1|PPP1R12B|NHS|MAPK3|FLOT1|PLEKHG3|ARHGEF40	-0.59	MyList
GO Biological Processes	19	GO:0030335	positive regulation of cell migration	19_GO:0040011 locomotion	-3.2	4.2	4.5	30293	579	100	8	8	2.7	284|306|2150|5595|7010|23500|57091|64115	ANGPT1|ANXA3|F2RL1|MAPK3|TEK|DAAM2|CASS4|VSIR	-0.58	MyList
GO Biological Processes	19	GO:0002718	regulation of cytokine production involved in immune response	19_GO:0002376 immune system process	-3.2	10	5.7	30293	120	100	4	4	2	284|2150|9516|79671	ANGPT1|F2RL1|LITAF|NLRX1	-0.58	MyList
GO Biological Processes	19	GO:0042594	response to starvation	19_GO:0050896 response to stimulus	-3.2	7.1	5.2	30293	212	100	5	5	2.2	2353|3625|5595|10891|120892	FOS|INHBB|MAPK3|PPARGC1A|LRRK2	-0.58	MyList
GO Biological Processes	19	GO:0045444	fat cell differentiation	19_GO:0032502 developmental process	-3.1	9.9	5.7	30293	122	100	4	4	2	3625|5997|10891|122953	INHBB|RGS2|PPARGC1A|JDP2	-0.58	MyList
GO Biological Processes	19	GO:1902532	negative regulation of intracellular signal transduction	19_GO:0048519 negative regulation of biological process	-3.1	4.1	4.4	30293	586	100	8	8	2.7	2150|4987|5595|5997|9516|9770|79671|120892	F2RL1|OPRL1|MAPK3|RGS2|LITAF|RASSF2|NLRX1|LRRK2	-0.58	MyList
Reactome Gene Sets	6	R-HSA-9012999	RHO GTPase cycle		-3.1	4.7	4.6	30293	449	100	7	7	2.6	87|2319|4001|4810|10211|26030|55701	ACTN1|FLOT2|LMNB1|NHS|FLOT1|PLEKHG3|ARHGEF40	-0.58	MyList
GO Biological Processes	19	GO:1902105	regulation of leukocyte differentiation	19_GO:0002376 immune system process	-3.1	5.6	4.8	30293	326	100	6	6	2.4	677|2242|2353|3142|9770|64115	ZFP36L1|FES|FOS|HLX|RASSF2|VSIR	-0.58	MyList
GO Biological Processes	19	GO:1903828	negative regulation of protein localization	19_GO:0051179 localization	-3.1	7	5.1	30293	217	100	5	5	2.2	284|2150|3625|80223|120892	ANGPT1|F2RL1|INHBB|RAB11FIP1|LRRK2	-0.58	MyList
GO Biological Processes	19	GO:0032868	response to insulin	19_GO:0050896 response to stimulus	-3.1	7	5.1	30293	217	100	5	5	2.2	249|677|2353|3625|5595	ALPL|ZFP36L1|FOS|INHBB|MAPK3	-0.58	MyList
GO Biological Processes	19	GO:0051051	negative regulation of transport	19_GO:0051179 localization	-3.1	4.6	4.5	30293	462	100	7	7	2.6	284|2150|3625|5997|10008|80223|120892	ANGPT1|F2RL1|INHBB|RGS2|KCNE3|RAB11FIP1|LRRK2	-0.55	MyList
GO Biological Processes	19	GO:0002761	regulation of myeloid leukocyte differentiation	19_GO:0002376 immune system process	-3.1	9.5	5.5	30293	128	100	4	4	2	677|2242|2353|9770	ZFP36L1|FES|FOS|RASSF2	-0.55	MyList
GO Biological Processes	19	GO:0046683	response to organophosphorus	19_GO:0050896 response to stimulus	-3.1	9.5	5.5	30293	128	100	4	4	2	677|2353|3625|7010	ZFP36L1|FOS|INHBB|TEK	-0.55	MyList
GO Biological Processes	19	GO:0044283	small molecule biosynthetic process	19_GO:0008152 metabolic process	-3.1	4.6	4.5	30293	463	100	7	7	2.6	241|427|1593|6916|10891|51380|79611	ALOX5AP|ASAH1|CYP27A1|TBXAS1|PPARGC1A|CSAD|ACSS3	-0.55	MyList
GO Biological Processes	19	GO:2000147	positive regulation of cell motility	19_GO:0040011 locomotion	-3	4	4.3	30293	606	100	8	8	2.7	284|306|2150|5595|7010|23500|57091|64115	ANGPT1|ANXA3|F2RL1|MAPK3|TEK|DAAM2|CASS4|VSIR	-0.54	MyList
GO Biological Processes	19	GO:0071407	cellular response to organic cyclic compound	19_GO:0050896 response to stimulus	-3	4.5	4.4	30293	468	100	7	7	2.6	249|677|2242|3625|6446|10211|120892	ALPL|ZFP36L1|FES|INHBB|SGK1|FLOT1|LRRK2	-0.54	MyList
GO Biological Processes	19	GO:0051384	response to glucocorticoid	19_GO:0050896 response to stimulus	-3	9.2	5.4	30293	131	100	4	4	2	249|306|677|2353	ALPL|ANXA3|ZFP36L1|FOS	-0.53	MyList
GO Biological Processes	19	GO:0071241	cellular response to inorganic substance	19_GO:0050896 response to stimulus	-3	6.6	4.9	30293	229	100	5	5	2.2	241|2353|3625|5595|120892	ALOX5AP|FOS|INHBB|MAPK3|LRRK2	-0.52	MyList
GO Biological Processes	19	GO:0031669	cellular response to nutrient levels	19_GO:0050896 response to stimulus	-3	6.6	4.9	30293	230	100	5	5	2.2	2242|2353|3625|5595|120892	FES|FOS|INHBB|MAPK3|LRRK2	-0.52	MyList
GO Biological Processes	19	GO:0060350	endochondral bone morphogenesis	19_GO:0032502 developmental process	-3	15	6.3	30293	60	100	3	3	1.7	249|7010|338773	ALPL|TEK|TMEM119	-0.51	MyList
GO Biological Processes	19	GO:0040017	positive regulation of locomotion	19_GO:0040011 locomotion	-3	3.9	4.2	30293	620	100	8	8	2.7	284|306|2150|5595|7010|23500|57091|64115	ANGPT1|ANXA3|F2RL1|MAPK3|TEK|DAAM2|CASS4|VSIR	-0.51	MyList
Reactome Gene Sets	6	R-HSA-6798695	Neutrophil degranulation		-3	4.4	4.3	30293	480	100	7	7	2.6	427|683|5836|8635|25801|55313|83716	ASAH1|BST1|PYGL|RNASET2|GCA|CPPED1|CRISPLD2	-0.51	MyList
Reactome Gene Sets	6	R-HSA-198725	Nuclear Events (kinase and transcription factor activation)		-3	15	6.3	30293	61	100	3	3	1.7	2353|5595|6446	FOS|MAPK3|SGK1	-0.51	MyList
GO Biological Processes	19	GO:0002040	sprouting angiogenesis	19_GO:0032502 developmental process	-3	15	6.3	30293	61	100	3	3	1.7	284|2050|7010	ANGPT1|EPHB4|TEK	-0.51	MyList
GO Biological Processes	19	GO:0042327	positive regulation of phosphorylation	19_GO:0048518 positive regulation of biological process	-2.9	3.9	4.2	30293	627	100	8	8	2.7	284|2050|7010|9770|10211|57091|120892|338773	ANGPT1|EPHB4|TEK|RASSF2|FLOT1|CASS4|LRRK2|TMEM119	-0.51	MyList
GO Biological Processes	19	GO:0002763	positive regulation of myeloid leukocyte differentiation	19_GO:0002376 immune system process	-2.9	15	6.2	30293	62	100	3	3	1.7	677|2242|2353	ZFP36L1|FES|FOS	-0.5	MyList
Reactome Gene Sets	6	R-HSA-375165	NCAM signaling for neurite out-growth		-2.9	14	6.1	30293	63	100	3	3	1.7	1299|5595|7903	COL9A3|MAPK3|ST8SIA4	-0.49	MyList
GO Biological Processes	19	GO:0014074	response to purine-containing compound	19_GO:0050896 response to stimulus	-2.9	8.5	5.2	30293	143	100	4	4	2	677|2353|3625|7010	ZFP36L1|FOS|INHBB|TEK	-0.46	MyList
GO Biological Processes	19	GO:0051338	regulation of transferase activity	19_GO:0065007 biological regulation	-2.9	3.8	4.1	30293	644	100	8	8	2.7	284|2050|5595|5997|7010|9770|57091|120892	ANGPT1|EPHB4|MAPK3|RGS2|TEK|RASSF2|CASS4|LRRK2	-0.45	MyList
WikiPathways	27	WP2324	AGE RAGE pathway		-2.9	14	6	30293	66	100	3	3	1.7	249|3625|5595	ALPL|INHBB|MAPK3	-0.45	MyList
Reactome Gene Sets	6	R-HSA-166016	Toll Like Receptor 4 (TLR4) Cascade		-2.8	8.3	5.1	30293	146	100	4	4	2	2353|5595|79671|80216	FOS|MAPK3|NLRX1|ALPK1	-0.44	MyList
GO Biological Processes	19	GO:0046888	negative regulation of hormone secretion	19_GO:0051179 localization	-2.8	14	5.9	30293	67	100	3	3	1.7	2150|3625|80223	F2RL1|INHBB|RAB11FIP1	-0.44	MyList
Reactome Gene Sets	6	R-HSA-8980692	RHOA GTPase cycle		-2.8	8.2	5.1	30293	147	100	4	4	2	2319|10211|26030|55701	FLOT2|FLOT1|PLEKHG3|ARHGEF40	-0.44	MyList
GO Biological Processes	19	GO:0050801	monoatomic ion homeostasis	19_GO:0042592 homeostatic process	-2.8	4.2	4.2	30293	507	100	7	7	2.6	249|666|5595|6916|10008|30061|120892	ALPL|BOK|MAPK3|TBXAS1|KCNE3|SLC40A1|LRRK2	-0.43	MyList
WikiPathways	27	WP3303	RAC1 PAK1 p38 MMP2 pathway		-2.8	13	5.9	30293	68	100	3	3	1.7	284|5595|7010	ANGPT1|MAPK3|TEK	-0.43	MyList
Canonical Pathways	11	M121	PID MTOR 4PATHWAY		-2.8	13	5.8	30293	69	100	3	3	1.7	5595|6446|10891	MAPK3|SGK1|PPARGC1A	-0.42	MyList
GO Biological Processes	19	GO:0043434	response to peptide hormone	19_GO:0050896 response to stimulus	-2.8	4.8	4.3	30293	377	100	6	6	2.4	249|677|2353|3625|5595|7010	ALPL|ZFP36L1|FOS|INHBB|MAPK3|TEK	-0.42	MyList
WikiPathways	27	WP2880	Glucocorticoid receptor pathway		-2.8	13	5.8	30293	70	100	3	3	1.7	241|1831|5997	ALOX5AP|TSC22D3|RGS2	-0.42	MyList
GO Biological Processes	19	GO:0035296	regulation of tube diameter	19_GO:0065007 biological regulation	-2.8	8	5	30293	152	100	4	4	2	1889|2150|5997|6916	ECE1|F2RL1|RGS2|TBXAS1	-0.42	MyList
GO Biological Processes	19	GO:0097746	blood vessel diameter maintenance	19_GO:0032501 multicellular organismal process	-2.8	8	5	30293	152	100	4	4	2	1889|2150|5997|6916	ECE1|F2RL1|RGS2|TBXAS1	-0.42	MyList
GO Biological Processes	19	GO:0097305	response to alcohol	19_GO:0050896 response to stimulus	-2.8	5.9	4.5	30293	257	100	5	5	2.2	2353|3625|5997|6446|6916	FOS|INHBB|RGS2|SGK1|TBXAS1	-0.42	MyList
GO Biological Processes	19	GO:0035150	regulation of tube size	19_GO:0065007 biological regulation	-2.8	7.9	4.9	30293	153	100	4	4	2	1889|2150|5997|6916	ECE1|F2RL1|RGS2|TBXAS1	-0.42	MyList
KEGG Pathway	24	hsa04921	Oxytocin signaling pathway		-2.8	7.9	4.9	30293	154	100	4	4	2	2353|4660|5595|5997	FOS|PPP1R12B|MAPK3|RGS2	-0.42	MyList
GO Biological Processes	19	GO:0002697	regulation of immune effector process	19_GO:0002376 immune system process	-2.8	4.7	4.2	30293	383	100	6	6	2.4	284|2150|2242|3142|9516|79671	ANGPT1|F2RL1|FES|HLX|LITAF|NLRX1	-0.42	MyList
GO Biological Processes	19	GO:0031668	cellular response to extracellular stimulus	19_GO:0050896 response to stimulus	-2.8	5.8	4.5	30293	260	100	5	5	2.2	2242|2353|3625|5595|120892	FES|FOS|INHBB|MAPK3|LRRK2	-0.42	MyList
GO Biological Processes	19	GO:0045807	positive regulation of endocytosis	19_GO:0051179 localization	-2.7	7.8	4.9	30293	156	100	4	4	2	284|2150|10211|120892	ANGPT1|F2RL1|FLOT1|LRRK2	-0.41	MyList
GO Biological Processes	19	GO:0046777	protein autophosphorylation	19_GO:0008152 metabolic process	-2.7	7.8	4.9	30293	156	100	4	4	2	2050|2242|5595|120892	EPHB4|FES|MAPK3|LRRK2	-0.41	MyList
GO Biological Processes	19	GO:0019725	cellular homeostasis	19_GO:0042592 homeostatic process	-2.7	3.6	3.9	30293	680	100	8	8	2.7	249|666|5595|6916|10008|10891|30061|120892	ALPL|BOK|MAPK3|TBXAS1|KCNE3|PPARGC1A|SLC40A1|LRRK2	-0.4	MyList
GO Biological Processes	19	GO:0060627	regulation of vesicle-mediated transport	19_GO:0051179 localization	-2.7	4	4	30293	529	100	7	7	2.6	284|2150|2242|5595|6653|10211|120892	ANGPT1|F2RL1|FES|MAPK3|SORL1|FLOT1|LRRK2	-0.4	MyList
GO Biological Processes	19	GO:0032386	regulation of intracellular transport	19_GO:0051179 localization	-2.7	5.7	4.4	30293	265	100	5	5	2.2	284|4600|5595|6653|120892	ANGPT1|MX2|MAPK3|SORL1|LRRK2	-0.4	MyList
GO Biological Processes	19	GO:0050709	negative regulation of protein secretion	19_GO:0051179 localization	-2.7	12	5.6	30293	74	100	3	3	1.7	2150|3625|80223	F2RL1|INHBB|RAB11FIP1	-0.4	MyList
Reactome Gene Sets	6	R-HSA-9013106	RHOC GTPase cycle		-2.7	12	5.6	30293	74	100	3	3	1.7	2319|10211|55701	FLOT2|FLOT1|ARHGEF40	-0.4	MyList
GO Biological Processes	19	GO:0071396	cellular response to lipid	19_GO:0050896 response to stimulus	-2.7	4	4	30293	535	100	7	7	2.6	677|2242|2353|3625|5595|6446|9516	ZFP36L1|FES|FOS|INHBB|MAPK3|SGK1|LITAF	-0.39	MyList
GO Biological Processes	19	GO:0043549	regulation of kinase activity	19_GO:0008152 metabolic process	-2.7	4	4	30293	536	100	7	7	2.6	284|2050|5997|7010|9770|57091|120892	ANGPT1|EPHB4|RGS2|TEK|RASSF2|CASS4|LRRK2	-0.39	MyList
GO Biological Processes	19	GO:0051403	stress-activated MAPK cascade	19_GO:0050896 response to stimulus	-2.7	12	5.5	30293	76	100	3	3	1.7	677|5595|120892	ZFP36L1|MAPK3|LRRK2	-0.38	MyList
GO Biological Processes	19	GO:0010817	regulation of hormone levels	19_GO:0065007 biological regulation	-2.7	3.9	4	30293	539	100	7	7	2.6	1889|2150|3625|6817|10404|51170|80223	ECE1|F2RL1|INHBB|SULT1A1|CPQ|HSD17B11|RAB11FIP1	-0.38	MyList
GO Biological Processes	19	GO:0062197	cellular response to chemical stress	19_GO:0050896 response to stimulus	-2.7	5.5	4.3	30293	274	100	5	5	2.2	677|2353|5595|10891|120892	ZFP36L1|FOS|MAPK3|PPARGC1A|LRRK2	-0.37	MyList
Reactome Gene Sets	6	R-HSA-168898	Toll-like Receptor Cascades		-2.6	7.2	4.6	30293	168	100	4	4	2	2353|5595|79671|80216	FOS|MAPK3|NLRX1|ALPK1	-0.33	MyList
GO Biological Processes	19	GO:0048545	response to steroid hormone	19_GO:0050896 response to stimulus	-2.6	5.4	4.3	30293	280	100	5	5	2.2	249|306|677|2353|6446	ALPL|ANXA3|ZFP36L1|FOS|SGK1	-0.33	MyList
Canonical Pathways	11	M115	PID REG GR PATHWAY		-2.6	11	5.3	30293	82	100	3	3	1.7	2353|5595|6446	FOS|MAPK3|SGK1	-0.32	MyList
GO Biological Processes	19	GO:0031098	stress-activated protein kinase signaling cascade	19_GO:0050896 response to stimulus	-2.6	11	5.3	30293	82	100	3	3	1.7	677|5595|120892	ZFP36L1|MAPK3|LRRK2	-0.32	MyList
GO Biological Processes	19	GO:0009267	cellular response to starvation	19_GO:0050896 response to stimulus	-2.6	7	4.6	30293	172	100	4	4	2	2353|3625|5595|120892	FOS|INHBB|MAPK3|LRRK2	-0.32	MyList
GO Biological Processes	19	GO:0051897	positive regulation of phosphatidylinositol 3-kinase/protein kinase B signal transduction	19_GO:0048518 positive regulation of biological process	-2.6	7	4.6	30293	172	100	4	4	2	284|2150|7010|57091	ANGPT1|F2RL1|TEK|CASS4	-0.32	MyList
GO Biological Processes	19	GO:0001503	ossification	19_GO:0032501 multicellular organismal process	-2.6	5.3	4.2	30293	285	100	5	5	2.2	249|7010|9260|9770|338773	ALPL|TEK|PDLIM7|RASSF2|TMEM119	-0.32	MyList
GO Biological Processes	19	GO:0031349	positive regulation of defense response	19_GO:0048518 positive regulation of biological process	-2.6	4.3	4	30293	418	100	6	6	2.4	241|2150|5595|10211|80216|120892	ALOX5AP|F2RL1|MAPK3|FLOT1|ALPK1|LRRK2	-0.31	MyList
GO Biological Processes	19	GO:1903706	regulation of hemopoiesis	19_GO:0002376 immune system process	-2.6	4.3	3.9	30293	422	100	6	6	2.4	677|2242|2353|3142|9770|64115	ZFP36L1|FES|FOS|HLX|RASSF2|VSIR	-0.29	MyList
GO Biological Processes	19	GO:0055082	intracellular chemical homeostasis	19_GO:0042592 homeostatic process	-2.5	3.7	3.8	30293	572	100	7	7	2.6	666|5595|6916|10008|10891|30061|120892	BOK|MAPK3|TBXAS1|KCNE3|PPARGC1A|SLC40A1|LRRK2	-0.28	MyList
Reactome Gene Sets	6	R-HSA-6794362	Protein-protein interactions at synapses		-2.5	11	5.1	30293	86	100	3	3	1.7	2319|8825|10211	FLOT2|LIN7A|FLOT1	-0.28	MyList
GO Biological Processes	19	GO:0045596	negative regulation of cell differentiation	19_GO:0032502 developmental process	-2.5	3.3	3.6	30293	734	100	8	8	2.7	677|3142|5997|6653|23500|122953|338773|359845	ZFP36L1|HLX|RGS2|SORL1|DAAM2|JDP2|TMEM119|RFLNB	-0.27	MyList
GO Biological Processes	19	GO:0071277	cellular response to calcium ion	19_GO:0050896 response to stimulus	-2.5	10	5.1	30293	87	100	3	3	1.7	241|2353|3625	ALOX5AP|FOS|INHBB	-0.27	MyList
GO Biological Processes	19	GO:0035023	regulation of Rho protein signal transduction	19_GO:0050896 response to stimulus	-2.5	10	5	30293	88	100	3	3	1.7	2150|7010|10211	F2RL1|TEK|FLOT1	-0.26	MyList
GO Biological Processes	19	GO:0006873	intracellular monoatomic ion homeostasis	19_GO:0042592 homeostatic process	-2.5	4.2	3.9	30293	432	100	6	6	2.4	666|5595|6916|10008|30061|120892	BOK|MAPK3|TBXAS1|KCNE3|SLC40A1|LRRK2	-0.26	MyList
GO Biological Processes	19	GO:0001934	positive regulation of protein phosphorylation	19_GO:0048518 positive regulation of biological process	-2.5	3.6	3.7	30293	582	100	7	7	2.6	284|7010|9770|10211|57091|120892|338773	ANGPT1|TEK|RASSF2|FLOT1|CASS4|LRRK2|TMEM119	-0.26	MyList
GO Biological Processes	19	GO:0071356	cellular response to tumor necrosis factor	19_GO:0050896 response to stimulus	-2.5	6.6	4.4	30293	183	100	4	4	2	427|677|2353|5595	ASAH1|ZFP36L1|FOS|MAPK3	-0.26	MyList
Reactome Gene Sets	6	R-HSA-556833	Metabolism of lipids		-2.5	3.2	3.6	30293	746	100	8	8	2.7	241|427|1593|6916|10891|51170|79611|79887	ALOX5AP|ASAH1|CYP27A1|TBXAS1|PPARGC1A|HSD17B11|ACSS3|PLBD1	-0.25	MyList
GO Biological Processes	19	GO:0008217	regulation of blood pressure	19_GO:0032501 multicellular organismal process	-2.5	6.5	4.3	30293	186	100	4	4	2	1889|2150|4987|6446	ECE1|F2RL1|OPRL1|SGK1	-0.24	MyList
GO Biological Processes	19	GO:0002700	regulation of production of molecular mediator of immune response	19_GO:0002376 immune system process	-2.5	6.4	4.3	30293	188	100	4	4	2	284|2150|9516|79671	ANGPT1|F2RL1|LITAF|NLRX1	-0.23	MyList
WikiPathways	27	WP2355	Corticotropin releasing hormone signaling pathway		-2.4	9.8	4.9	30293	93	100	3	3	1.7	1889|2353|5595	ECE1|FOS|MAPK3	-0.22	MyList
KEGG Pathway	24	hsa05323	Rheumatoid arthritis		-2.4	9.8	4.9	30293	93	100	3	3	1.7	284|2353|7010	ANGPT1|FOS|TEK	-0.22	MyList
GO Biological Processes	19	GO:0046578	regulation of Ras protein signal transduction	19_GO:0050896 response to stimulus	-2.4	6.3	4.3	30293	191	100	4	4	2	2150|7010|10211|84078	F2RL1|TEK|FLOT1|KBTBD7	-0.21	MyList
WikiPathways	27	WP2882	Nuclear receptors meta pathway		-2.4	4.8	3.9	30293	314	100	5	5	2.2	241|1831|5997|6817|10891	ALOX5AP|TSC22D3|RGS2|SULT1A1|PPARGC1A	-0.2	MyList
GO Biological Processes	19	GO:0030029	actin filament-based process	19_GO:0009987 cellular process	-2.4	3.5	3.5	30293	612	100	7	7	2.6	87|9260|10008|11078|23500|64236|359845	ACTN1|PDLIM7|KCNE3|TRIOBP|DAAM2|PDLIM2|RFLNB	-0.17	MyList
GO Biological Processes	19	GO:0009725	response to hormone	19_GO:0050896 response to stimulus	-2.4	3.1	3.4	30293	780	100	8	8	2.7	249|306|677|2353|3625|5595|6446|7010	ALPL|ANXA3|ZFP36L1|FOS|INHBB|MAPK3|SGK1|TEK	-0.16	MyList
GO Biological Processes	19	GO:0060349	bone morphogenesis	19_GO:0032502 developmental process	-2.4	9.2	4.7	30293	99	100	3	3	1.7	249|7010|338773	ALPL|TEK|TMEM119	-0.16	MyList
GO Biological Processes	19	GO:0006631	fatty acid metabolic process	19_GO:0008152 metabolic process	-2.4	4.7	3.8	30293	323	100	5	5	2.2	241|427|6916|10891|79746	ALOX5AP|ASAH1|TBXAS1|PPARGC1A|ECHDC3	-0.16	MyList
GO Biological Processes	19	GO:1901652	response to peptide	19_GO:0050896 response to stimulus	-2.3	3.9	3.6	30293	465	100	6	6	2.4	249|677|2353|3625|5595|7010	ALPL|ZFP36L1|FOS|INHBB|MAPK3|TEK	-0.15	MyList
GO Biological Processes	19	GO:0031647	regulation of protein stability	19_GO:0065007 biological regulation	-2.3	4.7	3.8	30293	325	100	5	5	2.2	2319|9770|10211|10891|120892	FLOT2|RASSF2|FLOT1|PPARGC1A|LRRK2	-0.15	MyList
GO Biological Processes	19	GO:0071496	cellular response to external stimulus	19_GO:0050896 response to stimulus	-2.3	4.6	3.8	30293	326	100	5	5	2.2	2242|2353|3625|5595|120892	FES|FOS|INHBB|MAPK3|LRRK2	-0.15	MyList
GO Biological Processes	19	GO:0007167	enzyme-linked receptor protein signaling pathway	19_GO:0050896 response to stimulus	-2.3	3.4	3.5	30293	622	100	7	7	2.6	284|2050|2353|3625|5595|7010|57091	ANGPT1|EPHB4|FOS|INHBB|MAPK3|TEK|CASS4	-0.15	MyList
GO Biological Processes	19	GO:0031401	positive regulation of protein modification process	19_GO:0048518 positive regulation of biological process	-2.3	3.1	3.4	30293	788	100	8	8	2.7	284|7010|9770|10211|10891|57091|120892|338773	ANGPT1|TEK|RASSF2|FLOT1|PPARGC1A|CASS4|LRRK2|TMEM119	-0.15	MyList
KEGG Pathway	24	hsa04510	Focal adhesion		-2.3	6	4.1	30293	203	100	4	4	2	87|1299|4660|5595	ACTN1|COL9A3|PPP1R12B|MAPK3	-0.15	MyList
GO Biological Processes	19	GO:0042445	hormone metabolic process	19_GO:0008152 metabolic process	-2.3	5.9	4.1	30293	205	100	4	4	2	1889|6817|10404|51170	ECE1|SULT1A1|CPQ|HSD17B11	-0.14	MyList
GO Biological Processes	19	GO:0051402	neuron apoptotic process	19_GO:0009987 cellular process	-2.3	8.8	4.6	30293	103	100	3	3	1.7	284|666|10891	ANGPT1|BOK|PPARGC1A	-0.14	MyList
GO Biological Processes	19	GO:0043410	positive regulation of MAPK cascade	19_GO:0048518 positive regulation of biological process	-2.3	3.8	3.6	30293	474	100	6	6	2.4	284|2150|5595|7010|9770|120892	ANGPT1|F2RL1|MAPK3|TEK|RASSF2|LRRK2	-0.14	MyList
GO Biological Processes	19	GO:0039531	regulation of cytoplasmic pattern recognition receptor signaling pathway	19_GO:0044419 biological process involved in interspecies interaction between organisms	-2.3	8.7	4.5	30293	104	100	3	3	1.7	2150|10211|79671	F2RL1|FLOT1|NLRX1	-0.13	MyList
GO Biological Processes	19	GO:0045639	positive regulation of myeloid cell differentiation	19_GO:0002376 immune system process	-2.3	8.7	4.5	30293	105	100	3	3	1.7	677|2242|2353	ZFP36L1|FES|FOS	-0.13	MyList
GO Biological Processes	19	GO:0097306	cellular response to alcohol	19_GO:0050896 response to stimulus	-2.3	8.7	4.5	30293	105	100	3	3	1.7	2353|3625|6446	FOS|INHBB|SGK1	-0.13	MyList
GO Biological Processes	19	GO:0034612	response to tumor necrosis factor	19_GO:0050896 response to stimulus	-2.3	5.8	4	30293	209	100	4	4	2	427|677|2353|5595	ASAH1|ZFP36L1|FOS|MAPK3	-0.13	MyList
WikiPathways	27	WP4172	PI3K Akt signaling pathway		-2.3	4.5	3.7	30293	339	100	5	5	2.2	284|1299|5595|6446|7010	ANGPT1|COL9A3|MAPK3|SGK1|TEK	-0.11	MyList
Reactome Gene Sets	6	R-HSA-5357801	Programmed Cell Death		-2.3	5.7	4	30293	213	100	4	4	2	2319|4001|5595|10211	FLOT2|LMNB1|MAPK3|FLOT1	-0.1	MyList
KEGG Pathway	24	hsa04931	Insulin resistance		-2.3	8.4	4.4	30293	108	100	3	3	1.7	5836|10891|79660	PYGL|PPARGC1A|PPP1R3B	-0.1	MyList
Reactome Gene Sets	6	R-HSA-2672351	Stimuli-sensing channels		-2.2	8.3	4.4	30293	109	100	3	3	1.7	1183|1831|6446	CLCN4|TSC22D3|SGK1	-0.099	MyList
KEGG Pathway	24	hsa04066	HIF-1 signaling pathway		-2.2	8.3	4.4	30293	109	100	3	3	1.7	284|5595|7010	ANGPT1|MAPK3|TEK	-0.099	MyList
GO Biological Processes	19	GO:0070374	positive regulation of ERK1 and ERK2 cascade	19_GO:0048518 positive regulation of biological process	-2.2	5.6	3.9	30293	216	100	4	4	2	284|2150|5595|7010	ANGPT1|F2RL1|MAPK3|TEK	-0.095	MyList
Reactome Gene Sets	6	R-HSA-416476	G alpha (q) signalling events		-2.2	5.6	3.9	30293	217	100	4	4	2	2150|5595|5997|64407	F2RL1|MAPK3|RGS2|RGS18	-0.093	MyList
GO Biological Processes	19	GO:0050821	protein stabilization	19_GO:0065007 biological regulation	-2.2	5.6	3.9	30293	217	100	4	4	2	2319|9770|10211|10891	FLOT2|RASSF2|FLOT1|PPARGC1A	-0.093	MyList
GO Biological Processes	19	GO:0045637	regulation of myeloid cell differentiation	19_GO:0002376 immune system process	-2.2	5.6	3.9	30293	218	100	4	4	2	677|2242|2353|9770	ZFP36L1|FES|FOS|RASSF2	-0.089	MyList
GO Biological Processes	19	GO:0010810	regulation of cell-substrate adhesion	19_GO:0050789 regulation of biological process	-2.2	5.5	3.8	30293	221	100	4	4	2	683|7010|11078|57091	BST1|TEK|TRIOBP|CASS4	-0.076	MyList
GO Biological Processes	19	GO:0034599	cellular response to oxidative stress	19_GO:0050896 response to stimulus	-2.2	5.5	3.8	30293	221	100	4	4	2	2353|5595|10891|120892	FOS|MAPK3|PPARGC1A|LRRK2	-0.076	MyList
GO Biological Processes	19	GO:0043583	ear development	19_GO:0032502 developmental process	-2.2	5.5	3.8	30293	221	100	4	4	2	1889|5595|8825|11078	ECE1|MAPK3|LIN7A|TRIOBP	-0.076	MyList
GO Biological Processes	19	GO:0001501	skeletal system development	19_GO:0032502 developmental process	-2.2	3.6	3.4	30293	500	100	6	6	2.4	249|5595|7010|9770|338773|359845	ALPL|MAPK3|TEK|RASSF2|TMEM119|RFLNB	-0.075	MyList
Reactome Gene Sets	6	R-HSA-211859	Biological oxidations		-2.2	5.5	3.8	30293	222	100	4	4	2	1593|6817|6916|26873	CYP27A1|SULT1A1|TBXAS1|OPLAH	-0.075	MyList
Reactome Gene Sets	6	R-HSA-187037	Signaling by NTRK1 (TRKA)		-2.2	7.9	4.3	30293	115	100	3	3	1.7	2353|5595|6446	FOS|MAPK3|SGK1	-0.061	MyList
GO Biological Processes	19	GO:0043408	regulation of MAPK cascade	19_GO:0050896 response to stimulus	-2.2	3.2	3.3	30293	669	100	7	7	2.6	284|2150|5595|5997|7010|9770|120892	ANGPT1|F2RL1|MAPK3|RGS2|TEK|RASSF2|LRRK2	-0.054	MyList
KEGG Pathway	24	hsa04151	PI3K-Akt signaling pathway		-2.2	4.2	3.5	30293	359	100	5	5	2.2	284|1299|5595|6446|7010	ANGPT1|COL9A3|MAPK3|SGK1|TEK	-0.054	MyList
GO Biological Processes	19	GO:0048705	skeletal system morphogenesis	19_GO:0032502 developmental process	-2.2	5.3	3.8	30293	227	100	4	4	2	249|7010|338773|359845	ALPL|TEK|TMEM119|RFLNB	-0.054	MyList
GO Biological Processes	19	GO:0002696	positive regulation of leukocyte activation	19_GO:0002376 immune system process	-2.2	4.2	3.5	30293	360	100	5	5	2.2	683|2319|3142|64115|120892	BST1|FLOT2|HLX|VSIR|LRRK2	-0.054	MyList
GO Biological Processes	19	GO:0010038	response to metal ion	19_GO:0050896 response to stimulus	-2.2	4.2	3.5	30293	360	100	5	5	2.2	241|2353|3625|5595|120892	ALOX5AP|FOS|INHBB|MAPK3|LRRK2	-0.054	MyList
GO Biological Processes	19	GO:0032787	monocarboxylic acid metabolic process	19_GO:0008152 metabolic process	-2.1	3.5	3.3	30293	516	100	6	6	2.4	241|427|1593|6916|10891|79746	ALOX5AP|ASAH1|CYP27A1|TBXAS1|PPARGC1A|ECHDC3	-0.03	MyList
GO Biological Processes	19	GO:0000902	cell morphogenesis	19_GO:0032502 developmental process	-2.1	3.1	3.2	30293	680	100	7	7	2.6	87|1889|6446|10211|11078|55701|120892	ACTN1|ECE1|SGK1|FLOT1|TRIOBP|ARHGEF40|LRRK2	-0.03	MyList
GO Biological Processes	19	GO:0002683	negative regulation of immune system process	19_GO:0002376 immune system process	-2.1	3.5	3.3	30293	520	100	6	6	2.4	284|1831|2150|3142|64115|79671	ANGPT1|TSC22D3|F2RL1|HLX|VSIR|NLRX1	-0.023	MyList
GO Biological Processes	19	GO:0002698	negative regulation of immune effector process	19_GO:0002376 immune system process	-2.1	7.4	4.1	30293	122	100	3	3	1.7	284|3142|79671	ANGPT1|HLX|NLRX1	-0.023	MyList
GO Biological Processes	19	GO:0045471	response to ethanol	19_GO:0050896 response to stimulus	-2.1	7.4	4.1	30293	122	100	3	3	1.7	2353|5997|6916	FOS|RGS2|TBXAS1	-0.023	MyList
GO Biological Processes	19	GO:0030278	regulation of ossification	19_GO:0032501 multicellular organismal process	-2.1	7.4	4.1	30293	122	100	3	3	1.7	5595|338773|359845	MAPK3|TMEM119|RFLNB	-0.023	MyList
GO Biological Processes	19	GO:0003014	renal system process	19_GO:0032501 multicellular organismal process	-2.1	7.4	4.1	30293	122	100	3	3	1.7	2150|4987|6446	F2RL1|OPRL1|SGK1	-0.023	MyList
GO Biological Processes	19	GO:0051493	regulation of cytoskeleton organization	19_GO:0050789 regulation of biological process	-2.1	3.5	3.3	30293	522	100	6	6	2.4	683|2150|2242|5595|11078|23500	BST1|F2RL1|FES|MAPK3|TRIOBP|DAAM2	-0.023	MyList
GO Biological Processes	19	GO:0002688	regulation of leukocyte chemotaxis	19_GO:0040011 locomotion	-2.1	7.4	4.1	30293	123	100	3	3	1.7	683|2150|5595	BST1|F2RL1|MAPK3	-0.016	MyList
GO Biological Processes	19	GO:0010035	response to inorganic substance	19_GO:0050896 response to stimulus	-2.1	3.5	3.3	30293	525	100	6	6	2.4	241|249|2353|3625|5595|120892	ALOX5AP|ALPL|FOS|INHBB|MAPK3|LRRK2	-0.016	MyList
GO Biological Processes	19	GO:0031175	neuron projection development	19_GO:0032502 developmental process	-2.1	3.1	3.2	30293	691	100	7	7	2.6	1889|6446|10100|10211|11078|55701|120892	ECE1|SGK1|TSPAN2|FLOT1|TRIOBP|ARHGEF40|LRRK2	-0.016	MyList
GO Biological Processes	19	GO:0010811	positive regulation of cell-substrate adhesion	19_GO:0048518 positive regulation of biological process	-2.1	7.3	4.1	30293	124	100	3	3	1.7	7010|11078|57091	TEK|TRIOBP|CASS4	-0.014	MyList
GO Biological Processes	19	GO:1903305	regulation of regulated secretory pathway	19_GO:0051179 localization	-2.1	7.3	4	30293	125	100	3	3	1.7	2150|2242|120892	F2RL1|FES|LRRK2	-0.0064	MyList
GO Biological Processes	19	GO:0050867	positive regulation of cell activation	19_GO:0048518 positive regulation of biological process	-2.1	4	3.4	30293	378	100	5	5	2.2	683|2319|3142|64115|120892	BST1|FLOT2|HLX|VSIR|LRRK2	-0.001	MyList
GO Biological Processes	19	GO:0070201	regulation of establishment of protein localization	19_GO:0051179 localization	-2.1	3.4	3.2	30293	535	100	6	6	2.4	284|2150|3625|6653|80223|120892	ANGPT1|F2RL1|INHBB|SORL1|RAB11FIP1|LRRK2	0	MyList
GO Biological Processes	19	GO:0001818	negative regulation of cytokine production	19_GO:0048519 negative regulation of biological process	-2.1	4	3.4	30293	382	100	5	5	2.2	284|2150|3625|64115|79671	ANGPT1|F2RL1|INHBB|VSIR|NLRX1	0	MyList
GO Biological Processes	19	GO:1990778	protein localization to cell periphery	19_GO:0051179 localization	-2	4.9	3.6	30293	246	100	4	4	2	2319|6653|8825|10211	FLOT2|SORL1|LIN7A|FLOT1	0	MyList
GO Biological Processes	19	GO:0071375	cellular response to peptide hormone stimulus	19_GO:0050896 response to stimulus	-2	4.9	3.6	30293	246	100	4	4	2	677|2353|3625|5595	ZFP36L1|FOS|INHBB|MAPK3	0	MyList
Reactome Gene Sets	6	R-HSA-372790	Signaling by GPCR		-2	3	3.1	30293	709	100	7	7	2.6	1889|2150|4987|5595|5997|55701|64407	ECE1|F2RL1|OPRL1|MAPK3|RGS2|ARHGEF40|RGS18	0	MyList
GO Biological Processes	19	GO:0030036	actin cytoskeleton organization	19_GO:0009987 cellular process	-2	3.4	3.2	30293	542	100	6	6	2.4	87|9260|11078|23500|64236|359845	ACTN1|PDLIM7|TRIOBP|DAAM2|PDLIM2|RFLNB	0	MyList
GO Biological Processes	19	GO:0010595	positive regulation of endothelial cell migration	19_GO:0040011 locomotion	-2	6.9	3.9	30293	131	100	3	3	1.7	284|306|7010	ANGPT1|ANXA3|TEK	0	MyList
WikiPathways	27	WP3915	Angiopoietin like protein 8 regulatory pathway		-2	6.9	3.9	30293	132	100	3	3	1.7	2319|5595|10211	FLOT2|MAPK3|FLOT1	0	MyList
GO Biological Processes	19	GO:0034614	cellular response to reactive oxygen species	19_GO:0050896 response to stimulus	-2	6.9	3.9	30293	132	100	3	3	1.7	2353|5595|120892	FOS|MAPK3|LRRK2	0	MyList
GO Biological Processes	19	GO:0051896	regulation of phosphatidylinositol 3-kinase/protein kinase B signal transduction	19_GO:0050896 response to stimulus	-2	4.8	3.5	30293	252	100	4	4	2	284|2150|7010|57091	ANGPT1|F2RL1|TEK|CASS4	0	MyList
GO Biological Processes	19	GO:0016310	phosphorylation	19_GO:0008152 metabolic process	-2	2.9	3	30293	720	100	7	7	2.6	2050|2242|5595|6446|7010|80216|120892	EPHB4|FES|MAPK3|SGK1|TEK|ALPK1|LRRK2	0	MyList
