# Supplementary material for: Genome‐Wide Association Studies Data and Transcriptomics Data Link Herpes Simplex Virus 1 Infection and Parkinson’s Disease
Source: Parkinsons Dis. 2025 Dec 23;2025:4044371. doi: 10.1155/padi/4044371 (PMC12767429; doi:10.1155/padi/4044371)
Supplement: Supplementary file 14 — Supporting Information 14 Supporting Table S11: pathway analysis on the shared downregulated gene set. [file PADI-2025-4044371-s013.xlsx]

## Sheet: Sheet1
Supplementary Table S11 Pathway analysis on the shared down-regulated geneset
Category	CategoryID	GO	Description	PARENT_GO	LogP	Enrichment	Z-score	#TotalGeneInLibrary	#GeneInGO	#GeneInHitList	#GeneInGOAndHitList	%InGO	STDV %InGO	GeneID	Hits	Log(q-value)	GeneList
WikiPathways	27	WP3888	VEGFA VEGFR2 signaling		-4.5	7.7	6.4	30293	432	64	7	11	3.9	2035|2321|4323|6886|9734|144195|100506658	EPB41|FLT1|MMP14|TAL1|HDAC9|SLC2A14|OCLN	-0.11	MyList
GO Biological Processes	19	GO:0022411	cellular component disassembly	19_GO:0009987 cellular process	-4	8.1	6.1	30293	351	64	6	9.4	3.6	718|4323|8444|9507|9829|493856	C3|MMP14|DYRK3|ADAMTS4|DNAJC6|CISD2	0	MyList
Reactome Gene Sets	6	R-HSA-425407	SLC-mediated transmembrane transport		-3.7	9.6	6.2	30293	247	64	5	7.8	3.4	6517|6521|6559|8140|144195	SLC2A4|SLC4A1|SLC12A3|SLC7A5|SLC2A14	0	MyList
GO Biological Processes	19	GO:0072089	stem cell proliferation	19_GO:0009987 cellular process	-3.3	20	7.4	30293	71	64	3	4.7	2.6	3664|6423|80237	IRF6|SFRP2|ELL3	0	MyList
GO Biological Processes	19	GO:0001525	angiogenesis	19_GO:0032502 developmental process	-3.1	7	5.1	30293	338	64	5	7.8	3.4	2321|4323|6423|6886|11082	FLT1|MMP14|SFRP2|TAL1|ESM1	0	MyList
GO Biological Processes	19	GO:0008643	carbohydrate transport	19_GO:0051179 localization	-3.1	16	6.6	30293	87	64	3	4.7	2.6	6517|144195|388931	SLC2A4|SLC2A14|MFSD2B	0	MyList
Reactome Gene Sets	6	R-HSA-382551	Transport of small molecules		-3.1	4.6	4.5	30293	727	64	7	11	3.9	119|6261|6517|6521|6559|8140|144195	ADD2|RYR1|SLC2A4|SLC4A1|SLC12A3|SLC7A5|SLC2A14	0	MyList
KEGG Pathway	24	hsa04912	GnRH signaling pathway		-3	15	6.3	30293	93	64	3	4.7	2.6	778|4323|8605	CACNA1F|MMP14|PLA2G4C	0	MyList
GO Biological Processes	19	GO:0034764	positive regulation of transmembrane transport	19_GO:0051179 localization	-3	8.9	5.3	30293	213	64	4	6.2	3	718|8140|54997|100506658	C3|SLC7A5|TESC|OCLN	0	MyList
GO Biological Processes	19	GO:0030218	erythrocyte differentiation	19_GO:0042592 homeostatic process	-2.9	14	6.1	30293	100	64	3	4.7	2.6	6521|6886|8444	SLC4A1|TAL1|DYRK3	0	MyList
Reactome Gene Sets	6	R-HSA-425393	Transport of inorganic cations/anions and amino acids/oligopeptides		-2.8	13	5.8	30293	108	64	3	4.7	2.6	6521|6559|8140	SLC4A1|SLC12A3|SLC7A5	0	MyList
GO Biological Processes	19	GO:0034101	erythrocyte homeostasis	19_GO:0042592 homeostatic process	-2.8	13	5.8	30293	109	64	3	4.7	2.6	6521|6886|8444	SLC4A1|TAL1|DYRK3	0	MyList
GO Biological Processes	19	GO:0048871	multicellular organismal-level homeostasis	19_GO:0042592 homeostatic process	-2.8	4.7	4.2	30293	601	64	6	9.4	3.6	4907|6521|6559|6886|8444|100506658	NT5E|SLC4A1|SLC12A3|TAL1|DYRK3|OCLN	0	MyList
GO Biological Processes	19	GO:0001704	formation of primary germ layer	19_GO:0032502 developmental process	-2.7	12	5.4	30293	121	64	3	4.7	2.6	4323|6423|6886	MMP14|SFRP2|TAL1	0	MyList
GO Biological Processes	19	GO:0048514	blood vessel morphogenesis	19_GO:0032502 developmental process	-2.7	5.5	4.3	30293	431	64	5	7.8	3.4	2321|4323|6423|6886|11082	FLT1|MMP14|SFRP2|TAL1|ESM1	0	MyList
GO Biological Processes	19	GO:0030510	regulation of BMP signaling pathway	19_GO:0050896 response to stimulus	-2.7	12	5.4	30293	122	64	3	4.7	2.6	6423|63893|64388	SFRP2|UBE2O|GREM2	0	MyList
GO Biological Processes	19	GO:0010720	positive regulation of cell development	19_GO:0032502 developmental process	-2.6	5.2	4.2	30293	452	64	5	7.8	3.4	4323|8140|23316|54997|80237	MMP14|SLC7A5|CUX2|TESC|ELL3	0	MyList
GO Biological Processes	19	GO:0030198	extracellular matrix organization	19_GO:0009987 cellular process	-2.6	6.9	4.5	30293	273	64	4	6.2	3	1310|4323|6423|9507	COL19A1|MMP14|SFRP2|ADAMTS4	0	MyList
GO Biological Processes	19	GO:0043062	extracellular structure organization	19_GO:0009987 cellular process	-2.6	6.9	4.5	30293	274	64	4	6.2	3	1310|4323|6423|9507	COL19A1|MMP14|SFRP2|ADAMTS4	0	MyList
GO Biological Processes	19	GO:0045229	external encapsulating structure organization	19_GO:0009987 cellular process	-2.6	6.9	4.5	30293	275	64	4	6.2	3	1310|4323|6423|9507	COL19A1|MMP14|SFRP2|ADAMTS4	0	MyList
GO Biological Processes	19	GO:0043588	skin development	19_GO:0032502 developmental process	-2.5	6.8	4.5	30293	277	64	4	6.2	3	1896|3664|6261|338785	EDA|IRF6|RYR1|KRT79	0	MyList
GO Biological Processes	19	GO:0043393	regulation of protein binding	19_GO:0065007 biological regulation	-2.5	10	5.1	30293	136	64	3	4.7	2.6	119|2035|64388	ADD2|EPB41|GREM2	0	MyList
GO Biological Processes	19	GO:0034329	cell junction assembly	19_GO:0009987 cellular process	-2.5	6.7	4.4	30293	283	64	4	6.2	3	43|119|7368|100506658	ACHE|ADD2|UGT8|OCLN	0	MyList
GO Biological Processes	19	GO:0002262	myeloid cell homeostasis	19_GO:0042592 homeostatic process	-2.5	10	5.1	30293	137	64	3	4.7	2.6	6521|6886|8444	SLC4A1|TAL1|DYRK3	0	MyList
GO Biological Processes	19	GO:0051960	regulation of nervous system development	19_GO:0032502 developmental process	-2.5	5.1	4.1	30293	468	64	5	7.8	3.4	8140|9928|23316|54674|80237	SLC7A5|KIF14|CUX2|LRRN3|ELL3	0	MyList
GO Biological Processes	19	GO:0030097	hemopoiesis	19_GO:0032502 developmental process	-2.5	4.2	3.9	30293	680	64	6	9.4	3.6	119|6423|6521|6886|8444|9734	ADD2|SFRP2|SLC4A1|TAL1|DYRK3|HDAC9	0	MyList
GO Biological Processes	19	GO:0035239	tube morphogenesis	19_GO:0032502 developmental process	-2.5	4.2	3.8	30293	682	64	6	9.4	3.6	1896|2321|4323|6423|6886|11082	EDA|FLT1|MMP14|SFRP2|TAL1|ESM1	0	MyList
Reactome Gene Sets	6	R-HSA-1474228	Degradation of the extracellular matrix		-2.5	10	5	30293	140	64	3	4.7	2.6	1310|4323|9507	COL19A1|MMP14|ADAMTS4	0	MyList
GO Biological Processes	19	GO:0008283	cell population proliferation	19_GO:0009987 cellular process	-2.5	4.1	3.8	30293	696	64	6	9.4	3.6	3664|4323|6423|6517|9928|80237	IRF6|MMP14|SFRP2|SLC2A4|KIF14|ELL3	0	MyList
GO Biological Processes	19	GO:0051962	positive regulation of nervous system development	19_GO:0032502 developmental process	-2.5	6.4	4.3	30293	294	64	4	6.2	3	8140|23316|54674|80237	SLC7A5|CUX2|LRRN3|ELL3	0	MyList
GO Biological Processes	19	GO:0034762	regulation of transmembrane transport	19_GO:0051179 localization	-2.4	4.8	3.9	30293	489	64	5	7.8	3.4	718|8140|27075|54997|100506658	C3|SLC7A5|TSPAN13|TESC|OCLN	0	MyList
GO Biological Processes	19	GO:0001501	skeletal system development	19_GO:0032502 developmental process	-2.4	4.7	3.9	30293	500	64	5	7.8	3.4	1310|4323|6261|6423|9507	COL19A1|MMP14|RYR1|SFRP2|ADAMTS4	0	MyList
KEGG Pathway	24	hsa04921	Oxytocin signaling pathway		-2.4	9.2	4.7	30293	154	64	3	4.7	2.6	778|6261|8605	CACNA1F|RYR1|PLA2G4C	0	MyList
GO Biological Processes	19	GO:0044089	positive regulation of cellular component biogenesis	19_GO:0048518 positive regulation of biological process	-2.4	4.7	3.8	30293	508	64	5	7.8	3.4	6886|23316|26499|54674|100506658	TAL1|CUX2|PLEK2|LRRN3|OCLN	0	MyList
GO Biological Processes	19	GO:0098739	import across plasma membrane	19_GO:0051179 localization	-2.3	8.7	4.5	30293	163	64	3	4.7	2.6	778|6559|8140	CACNA1F|SLC12A3|SLC7A5	0	MyList
GO Biological Processes	19	GO:0001568	blood vessel development	19_GO:0032502 developmental process	-2.3	4.5	3.7	30293	526	64	5	7.8	3.4	2321|4323|6423|6886|11082	FLT1|MMP14|SFRP2|TAL1|ESM1	0	MyList
GO Biological Processes	19	GO:0034330	cell junction organization	19_GO:0009987 cellular process	-2.3	4.4	3.7	30293	533	64	5	7.8	3.4	43|119|718|7368|100506658	ACHE|ADD2|C3|UGT8|OCLN	0	MyList
GO Biological Processes	19	GO:0007369	gastrulation	19_GO:0032502 developmental process	-2.3	8.4	4.4	30293	169	64	3	4.7	2.6	4323|6423|6886	MMP14|SFRP2|TAL1	0	MyList
GO Biological Processes	19	GO:0098609	cell-cell adhesion	19_GO:0009987 cellular process	-2.2	4.4	3.6	30293	541	64	5	7.8	3.4	119|1310|1951|4907|5097	ADD2|COL19A1|CELSR3|NT5E|PCDH1	0	MyList
GO Biological Processes	19	GO:0070482	response to oxygen levels	19_GO:0050896 response to stimulus	-2.2	5.6	3.9	30293	340	64	4	6.2	3	4323|6261|6517|8140	MMP14|RYR1|SLC2A4|SLC7A5	0	MyList
GO Biological Processes	19	GO:0050680	negative regulation of epithelial cell proliferation	19_GO:0048519 negative regulation of biological process	-2.2	8.2	4.4	30293	173	64	3	4.7	2.6	2321|3664|6423	FLT1|IRF6|SFRP2	0	MyList
GO Biological Processes	19	GO:0001944	vasculature development	19_GO:0032502 developmental process	-2.2	4.3	3.6	30293	546	64	5	7.8	3.4	2321|4323|6423|6886|11082	FLT1|MMP14|SFRP2|TAL1|ESM1	0	MyList
GO Biological Processes	19	GO:0048863	stem cell differentiation	19_GO:0032502 developmental process	-2.2	7.8	4.2	30293	183	64	3	4.7	2.6	6423|6886|80237	SFRP2|TAL1|ELL3	0	MyList
WikiPathways	27	WP4223	Ras signaling		-2.2	7.7	4.2	30293	184	64	3	4.7	2.6	2321|8605|9771	FLT1|PLA2G4C|RAPGEF5	0	MyList
GO Biological Processes	19	GO:2000045	regulation of G1/S transition of mitotic cell cycle	19_GO:0050789 regulation of biological process	-2.1	7.7	4.2	30293	185	64	3	4.7	2.6	605|8110|9928	BCL7A|DPF3|KIF14	0	MyList
GO Biological Processes	19	GO:0051302	regulation of cell division	19_GO:0050789 regulation of biological process	-2.1	7.6	4.2	30293	186	64	3	4.7	2.6	6423|6886|9928	SFRP2|TAL1|KIF14	0	MyList
GO Biological Processes	19	GO:0045766	positive regulation of angiogenesis	19_GO:0032502 developmental process	-2.1	7.6	4.2	30293	187	64	3	4.7	2.6	718|2321|6423	C3|FLT1|SFRP2	0	MyList
GO Biological Processes	19	GO:1904018	positive regulation of vasculature development	19_GO:0032502 developmental process	-2.1	7.5	4.1	30293	190	64	3	4.7	2.6	718|2321|6423	C3|FLT1|SFRP2	0	MyList
GO Biological Processes	19	GO:0048598	embryonic morphogenesis	19_GO:0032502 developmental process	-2.1	4	3.4	30293	585	64	5	7.8	3.4	2321|4323|6423|6886|64388	FLT1|MMP14|SFRP2|TAL1|GREM2	0	MyList
GO Biological Processes	19	GO:0071417	cellular response to organonitrogen compound	19_GO:0050896 response to stimulus	-2.1	4	3.4	30293	595	64	5	7.8	3.4	43|6261|6517|8140|9734	ACHE|RYR1|SLC2A4|SLC7A5|HDAC9	0	MyList
GO Biological Processes	19	GO:0045936	negative regulation of phosphate metabolic process	19_GO:0048519 negative regulation of biological process	-2.1	5	3.6	30293	380	64	4	6.2	3	6423|6521|138429|100506658	SFRP2|SLC4A1|PIP5KL1|OCLN	0	MyList
GO Biological Processes	19	GO:0010563	negative regulation of phosphorus metabolic process	19_GO:0048519 negative regulation of biological process	-2.1	5	3.6	30293	381	64	4	6.2	3	6423|6521|138429|100506658	SFRP2|SLC4A1|PIP5KL1|OCLN	0	MyList
GO Biological Processes	19	GO:0015711	organic anion transport	19_GO:0051179 localization	-2	4.8	3.5	30293	396	64	4	6.2	3	6517|6521|8140|144195	SLC2A4|SLC4A1|SLC7A5|SLC2A14	0	MyList
