# Supplementary material for: Genome‐Wide Association Studies Data and Transcriptomics Data Link Herpes Simplex Virus 1 Infection and Parkinson’s Disease
Source: Parkinsons Dis. 2025 Dec 23;2025:4044371. doi: 10.1155/padi/4044371 (PMC12767429; doi:10.1155/padi/4044371)
Supplement: Supplementary file 15 — Supporting Information 15 Supporting Table S12: drugs targeting shared upregulated gene set between herpes keratitis and PD, ranked by minimum adjusted p value. [file PADI-2025-4044371-s014.xlsx]

## Sheet: Sheet1
Supplementary Table S12 Drugs targeting shared up-regulated geneset between herpes keratitis and PD, ranked by minimum adjusted P-value
Term	P.value	Adjusted.P.value	Odds.Ratio	Combined.Score	Genes
Nalfurafine	0.000511333	0.036816	81.2041	615.404	OPRL1;MAPK3
Cisplatin	0.00249083	0.068098	31.2198	187.167	TBXAS1;MAPK3
Tannic Acid	0.00283741	0.068098	28.9883	170.013	TBXAS1;MAPK3
Zafirlukast	0.00400405	0.0703496	23.8691	131.768	TBXAS1;MAPK3
Nelfinavir	0.00488539	0.0703496	21.3545	113.638	TBXAS1;MAPK3
Sulconazole	0.00859621	0.103154	15.5997	74.1989	TBXAS1;ALPL
Hexachlorophene	0.0104725	0.107717	13.9838	63.7523	TBXAS1;MAPK3
Bosutinib	0.0174864	0.127304	4.23239	17.1257	FES;LRRK2;TEK;EPHB4
Sorafenib	0.0233356	0.127304	5.14104	19.3189	TEK;EPHB4;MAPK3
Nintedanib	0.0242647	0.127304	3.81492	14.1867	FES;LRRK2;TEK;EPHB4
Colecalciferol	0.0247535	0.127304	50.2424	185.836	CYP27A1
Indinavir	0.0247535	0.127304	50.2424	185.836	TBXAS1
Buprenorphine	0.0247535	0.127304	50.2424	185.836	OPRL1
Oliceridine	0.0247535	0.127304	50.2424	185.836	OPRL1
Ripretinib	0.029631	0.135389	40.1919	141.433	TEK
Miconazole	0.0374213	0.135389	6.86302	22.5486	TBXAS1;ALPL
Zileuton	0.0393135	0.135389	28.7056	92.8968	ALOX5AP
Gramicidin	0.0393135	0.135389	28.7056	92.8968	TBXAS1
Hydroxyprogesterone Caproate	0.0393135	0.135389	28.7056	92.8968	MAPK3
Crizotinib	0.0394643	0.135389	4.1559	13.4334	FES;TEK;EPHB4
Imatinib	0.0479848	0.135389	5.95198	18.0754	TBXAS1;EPHB4
Fedratinib	0.0481985	0.135389	3.04074	9.22082	FES;LRRK2;TEK;EPHB4
Diiodohydroxyquinoline	0.0489004	0.135389	22.3244	67.3742	MAPK3
Lacidipine	0.0489004	0.135389	22.3244	67.3742	TBXAS1
Thioguanine	0.0489004	0.135389	22.3244	67.3742	MAPK3
Nilotinib	0.0504638	0.135389	5.78134	17.266	TEK;EPHB4
Morphine	0.0536583	0.135389	20.0909	58.7683	OPRL1
Tirilazad	0.0536583	0.135389	20.0909	58.7683	MAPK3
Regorafenib	0.0583926	0.135389	18.2635	51.8788	TEK
Lorlatinib	0.0583926	0.135389	18.2635	51.8788	FES
Theophylline	0.0583926	0.135389	18.2635	51.8788	ALPL
Saquinavir	0.0631034	0.135389	16.7407	46.2543	TBXAS1
Candesartan Cilexetil	0.0631034	0.135389	16.7407	46.2543	TBXAS1
Choline Theophyllinate	0.0677909	0.135389	15.4522	41.587	ALPL
Bufylline	0.0677909	0.135389	15.4522	41.587	ALPL
Cabozantinib	0.0677909	0.135389	15.4522	41.587	TEK
Niclosamide	0.0724552	0.135389	14.3478	37.6598	TEK
Sulfasalazine	0.0724552	0.135389	14.3478	37.6598	TBXAS1
Paracetamol	0.0770964	0.135389	13.3906	34.316	ALOX5AP
Vinblastine	0.0770964	0.135389	13.3906	34.316	TBXAS1
Ritonavir	0.0770964	0.135389	13.3906	34.316	TBXAS1
Rosiglitazone	0.0817146	0.140082	12.553	31.4393	TBXAS1
Troglitazone	0.08631	0.141415	11.814	28.9421	TBXAS1
Axitinib	0.0864202	0.141415	4.21003	10.3084	LRRK2;TEK
Erlotinib	0.0894369	0.141679	4.1237	9.95552	LRRK2;EPHB4
Fluspirilene	0.0908825	0.141679	11.1571	26.7569	OPRL1
Neratinib	0.0924847	0.141679	4.04082	9.62002	FES;TEK
Thiomersal	0.0954324	0.142696	10.5694	24.831	MAPK3
Pazopanib	0.0971125	0.142696	3.92253	9.14689	FES;TEK
Vandetanib	0.103383	0.14748	3.77513	8.56695	TEK;EPHB4
Montelukast	0.104465	0.14748	9.56181	21.5992	TBXAS1
Oxiconazole	0.113408	0.157026	8.72947	19.002	TBXAS1
Mezlocillin	0.122262	0.166092	8.0303	16.8764	TBXAS1
Bithionol	0.13538	0.180507	7.16883	14.3353	TBXAS1
Infigratinib	0.144017	0.184102	6.69024	12.9645	TEK
Sunitinib	0.14722	0.184102	2.31817	4.44122	FES;LRRK2;EPHB4
Tofacitinib	0.148304	0.184102	6.4741	12.3558	LRRK2
Ergotamine	0.148304	0.184102	6.4741	12.3558	TBXAS1
Loperamide	0.152569	0.186186	6.27146	11.7912	TEK
Disulfiram	0.165239	0.198286	5.73304	10.3216	MAPK3
Nifedipine	0.16942	0.199971	5.57351	9.89507	TBXAS1
Ketoconazole	0.18184	0.211169	5.144	8.76861	TBXAS1
Diethylstilbestrol	0.198114	0.226416	4.66455	7.55149	TBXAS1
Econazole	0.256339	0.288381	3.45559	4.70394	TBXAS1
Tamoxifen	0.267472	0.296276	3.28515	4.33226	TBXAS1
Midostaurin	0.273494	0.298357	1.9802	2.56728	LRRK2;TEK
Clotrimazole	0.28566	0.306978	3.03551	3.80335	TBXAS1
Gefitinib	0.324116	0.343182	2.60042	2.92977	EPHB4
Ruboxistaurin	0.447455	0.463098	1.70793	1.37349	LRRK2
Quercetin	0.450234	0.463098	1.69337	1.35129	PYGL
Ruxolitinib	0.461213	0.467709	1.63752	1.26727	LRRK2
Dasatinib	0.471974	0.471974	1.58522	1.19023	EPHB4
