# Supplementary material for: Genome‐Wide Association Studies Data and Transcriptomics Data Link Herpes Simplex Virus 1 Infection and Parkinson’s Disease
Source: Parkinsons Dis. 2025 Dec 23;2025:4044371. doi: 10.1155/padi/4044371 (PMC12767429; doi:10.1155/padi/4044371)
Supplement: Supplementary file 16 — Supporting Information 16 Supporting Table S13: drugs targeting shared downregulated gene set between herpes keratitis and PD, ranked by minimum adjusted p value. [file PADI-2025-4044371-s015.xlsx]

## Sheet: Sheet1
Supplementary Table S13 Drugs targeting shared down-regulated geneset between herpes keratitis and PD, ranked by minimum adjusted P-value
Term	P-value	Adjusted P-value	Odds Ratio	Combined Score	Genes
Nifedipine	0.00624627	0.0827709	18.3419	93.0995	ACHE;CACNA1F
Quercetin	0.00657252	0.0827709	8.40305	42.2241	ACHE;NT5E;SLC2A4
(S)-nitrendipine	0.0158994	0.0827709	79.0952	327.571	CACNA1F
Cyclothiazide	0.0158994	0.0827709	79.0952	327.571	SLC12A3
Alfuzosin	0.0158994	0.0827709	79.0952	327.571	ACHE
Stearic Acid	0.0158994	0.0827709	79.0952	327.571	ACHE
Hydrochlorothiazide	0.0158994	0.0827709	79.0952	327.571	SLC12A3
Bendroflumethiazide	0.0158994	0.0827709	79.0952	327.571	SLC12A3
Benzthiazide	0.0158994	0.0827709	79.0952	327.571	SLC12A3
Levallorphan	0.0158994	0.0827709	79.0952	327.571	ACHE
Tiludronic Acid	0.0158994	0.0827709	79.0952	327.571	MMP14
Serine	0.0158994	0.0827709	79.0952	327.571	ACHE
Phenylalanine	0.0158994	0.0827709	79.0952	327.571	SLC7A5
Isradipine	0.0190493	0.0827709	63.273	250.607	CACNA1F
Suxamethonium	0.0190493	0.0827709	63.273	250.607	ACHE
Rimonabant	0.0190493	0.0827709	63.273	250.607	ACHE
Profenamine	0.0190493	0.0827709	63.273	250.607	ACHE
Procaine	0.0221892	0.0827709	52.7249	200.784	RYR1
Sitosterol	0.0221892	0.0827709	52.7249	200.784	ACHE
Levodopa	0.0221892	0.0827709	52.7249	200.784	SLC7A5
Butenafine	0.0221892	0.0827709	52.7249	200.784	ACHE
Paraoxon	0.0253193	0.0827709	45.1905	166.129	ACHE
Pexidartinib	0.0253193	0.0827709	45.1905	166.129	FLT1
Ethylestrenol	0.0253193	0.0827709	45.1905	166.129	ACHE
Caffeine	0.0284395	0.0827709	39.5397	140.76	ACHE
Pioglitazone	0.0284395	0.0827709	39.5397	140.76	CISD2
Gabapentin	0.0315499	0.0827709	35.1446	121.466	SLC7A5
Decamethonium	0.0315499	0.0827709	35.1446	121.466	ACHE
Lenvatinib	0.0315499	0.0827709	35.1446	121.466	FLT1
Donepezil	0.0315499	0.0827709	35.1446	121.466	ACHE
Rutoside	0.0315499	0.0827709	35.1446	121.466	ACHE
Tadalafil	0.0315499	0.0827709	35.1446	121.466	ACHE
Tivozanib	0.0315499	0.0827709	35.1446	121.466	FLT1
Zoledronic Acid	0.0346505	0.0827709	31.6286	106.349	MMP14
Hydralazine	0.0346505	0.0827709	31.6286	106.349	ACHE
Hydroquinone	0.0346505	0.0827709	31.6286	106.349	ACHE
Fenofibrate	0.0346505	0.0827709	31.6286	106.349	ACHE
Regorafenib	0.0377413	0.0827709	28.7518	94.2197	FLT1
Panobinostat	0.0377413	0.0827709	28.7518	94.2197	HDAC9
Atropine	0.0377413	0.0827709	28.7518	94.2197	ACHE
Belinostat	0.0377413	0.0827709	28.7518	94.2197	HDAC9
Mefenamic Acid	0.0377413	0.0827709	28.7518	94.2197	ACHE
Trichlormethiazide	0.0377413	0.0827709	28.7518	94.2197	SLC12A3
Nefazodone	0.0408224	0.0827709	26.3545	84.2955	ACHE
Chlortalidone	0.0408224	0.0827709	26.3545	84.2955	SLC12A3
Clebopride	0.0408224	0.0827709	26.3545	84.2955	ACHE
Cabozantinib	0.0438937	0.0827709	24.326	76.0427	FLT1
Indapamide	0.0438937	0.0827709	24.326	76.0427	SLC12A3
Carbachol	0.0438937	0.0827709	24.326	76.0427	ACHE
Romidepsin	0.0438937	0.0827709	24.326	76.0427	HDAC9
Pazopanib	0.0445852	0.0827709	6.2114	19.3197	ACHE;FLT1
Irinotecan	0.0469554	0.0827709	22.5873	69.0845	ACHE
Lovastatin	0.0469554	0.0827709	22.5873	69.0845	ACHE
Procainamide	0.0500074	0.0827709	21.0804	63.1482	ACHE
Silymarin	0.0500074	0.0827709	21.0804	63.1482	SLC2A4
Levorphanol	0.0500074	0.0827709	21.0804	63.1482	ACHE
Papaverine	0.0500074	0.0827709	21.0804	63.1482	ACHE
Vorinostat	0.0500074	0.0827709	21.0804	63.1482	HDAC9
Rosiglitazone	0.0530498	0.0834883	19.7619	58.0313	CISD2
Diltiazem	0.0530498	0.0834883	19.7619	58.0313	CACNA1F
Nimodipine	0.0530498	0.0834883	19.7619	58.0313	CACNA1F
Nitrendipine	0.0560826	0.0868376	18.5985	53.581	CACNA1F
Benzethonium	0.0621196	0.0946585	16.6391	46.235	ACHE
Tacrine	0.0651238	0.0976857	15.8063	43.1745	ACHE
Vilazodone	0.0681186	0.100606	15.0529	40.4397	ACHE
Chlordiazepoxide	0.0711039	0.103424	14.368	37.9833	ACHE
Oxiconazole	0.0740798	0.106144	13.7426	35.7666	ACHE
Mepacrine	0.0770463	0.108771	13.1693	33.7575	ACHE
Diazepam	0.0829512	0.113762	12.1551	30.2601	ACHE
Gentian Violet	0.0829512	0.113762	12.1551	30.2601	ACHE
Terconazole	0.0858897	0.116133	11.7043	28.7304	ACHE
Metergoline	0.088819	0.118425	11.2857	27.3245	ACHE
Hexachlorophene	0.0946498	0.122789	10.5323	24.8306	ACHE
Infigratinib	0.0946498	0.122789	10.5323	24.8306	FLT1
Fluoxetine	0.103327	0.132259	9.57335	21.7301	ACHE
Ebastine	0.109067	0.137768	9.0254	19.9984	ACHE
Quizartinib	0.11477	0.14274	8.53668	18.4804	FLT1
Amifampridine	0.120437	0.14274	8.09809	17.1406	KCNH8
Raloxifene	0.120437	0.14274	8.09809	17.1406	ACHE
Guanidine	0.120437	0.14274	8.09809	17.1406	KCNH8
Fampridine	0.120437	0.14274	8.09809	17.1406	KCNH8
Diethylstilbestrol	0.131665	0.154144	7.3433	14.8885	ACHE
Econazole	0.172526	0.199548	5.44007	9.55933	ACHE
Miconazole	0.177829	0.203233	5.2582	9.08056	ACHE
Clotrimazole	0.193538	0.218584	4.77874	7.84803	ACHE
Sunitinib	0.208082	0.232278	2.41298	3.78794	ACHE;FLT1
Chlorpromazine	0.226569	0.250007	3.98975	5.92361	RYR1
Axitinib	0.270114	0.29467	3.24644	4.2493	FLT1
Erlotinib	0.274801	0.296415	3.18054	4.10832	FLT1
Vandetanib	0.295528	0.31523	2.91417	3.55235	FLT1
Sorafenib	0.324441	0.342267	2.59937	2.92599	FLT1
Dasatinib	0.335248	0.349824	2.49559	2.7274	FLT1
Crizotinib	0.382806	0.395154	2.10792	2.02408	FLT1
Midostaurin	0.483371	0.493655	1.53533	1.11614	FLT1
Nintedanib	0.506278	0.511607	1.43571	0.977243	FLT1
Fedratinib	0.585637	0.585637	1.14753	0.613989	FLT1
